# Supplementary material for: Characteristics of Adenosine-to-Inosine RNA editing-based subtypes and novel risk score for the prognosis and drug sensitivity in stomach adenocarcinoma
Source: Front Cell Dev Biol. 2022 Dec 1;10:1073688. doi: 10.3389/fcell.2022.1073688 (PMC9751817; doi:10.3389/fcell.2022.1073688)
Supplement: Supplementary file 1 [file DataSheet1.XLSX]

## Sheet: TableS1
Table-S1: Information of Sequencing data sets used in this study.
ID	Samples	Data type	Platform
GDC TCGA Stomach Cancer (STAD)	374 GC and 33 paraneoplastic tissues	mRNA expression	IlluminaHiSeq_RNASeq
TCGA-STAD ATIRE syn2374375	285 GC and 33 HC	ATIRE sites	Illumina
GDC TCGA Stomach Cancer (STAD)	240 GC tissues	Tumor mutation burden	Illumina
Genomics of Drug Sensitivity in Cancer (GDSC)	198 chemotherapeutics	Cell IC50	Cellular Experiments

## Sheet: TableS2
Table-S2: Expression of ATIRE Sites for STAD and HC from SYNAPSE databases
id	STAD-Tumor-TCGA-B7-5816	STAD-Tumor-TCGA-B7-5818	STAD-Tumor-TCGA-BR-4187	STAD-Tumor-TCGA-BR-4191	STAD-Tumor-TCGA-BR-4201	STAD-Tumor-TCGA-BR-4253	STAD-Tumor-TCGA-BR-4255	STAD-Tumor-TCGA-BR-4256	STAD-Tumor-TCGA-BR-4257	STAD-Tumor-TCGA-BR-4267	STAD-Tumor-TCGA-BR-4279	STAD-Tumor-TCGA-BR-4280	STAD-Tumor-TCGA-BR-4292	STAD-Tumor-TCGA-BR-4294	STAD-Tumor-TCGA-BR-4357	STAD-Tumor-TCGA-BR-4361	STAD-Tumor-TCGA-BR-4362	STAD-Tumor-TCGA-BR-4363	STAD-Tumor-TCGA-BR-4366	STAD-Tumor-TCGA-BR-4367	STAD-Tumor-TCGA-BR-4368	STAD-Tumor-TCGA-BR-4369	STAD-Tumor-TCGA-BR-4370	STAD-Tumor-TCGA-BR-4371	STAD-Tumor-TCGA-BR-6452	STAD-Tumor-TCGA-BR-6453	STAD-Tumor-TCGA-BR-6454	STAD-Tumor-TCGA-BR-6455	STAD-Tumor-TCGA-BR-6456	STAD-Tumor-TCGA-BR-6457	STAD-Tumor-TCGA-BR-6458	STAD-Tumor-TCGA-BR-6563	STAD-Tumor-TCGA-BR-6564	STAD-Tumor-TCGA-BR-6565	STAD-Tumor-TCGA-BR-6566	STAD-Tumor-TCGA-BR-6705	STAD-Tumor-TCGA-BR-6706	STAD-Tumor-TCGA-BR-6707	STAD-Tumor-TCGA-BR-6709	STAD-Tumor-TCGA-BR-6710	STAD-Tumor-TCGA-BR-6801	STAD-Tumor-TCGA-BR-6802	STAD-Tumor-TCGA-BR-6803	STAD-Tumor-TCGA-BR-6852	STAD-Tumor-TCGA-BR-7196	STAD-Tumor-TCGA-BR-7197	STAD-Tumor-TCGA-BR-7703	STAD-Tumor-TCGA-BR-7704	STAD-Tumor-TCGA-BR-7707
ZNF652|chr17:47416849	0.943555	1	0.583333	0.840909	0.993151	0.936508	0.976744	0.913043	0.89105	0.888889	1	0.973684	0.923077	1	0.877333	0.973333	0.923077	0.866667	0.965909	0.91381	0.955556	0.9375	0.896552	0.964286	0.847899	0.857143	0.832811	0.9	1	0.844944	0.875	0.992308	0.935035	0.894164	0.920094	0.894299	0.727273	0.962963	0.87931	0.911116	1	1	0.90625	1	0.923077	0.875	0.428571	0.944444	0.909091
SLC12A6|chr15:34524177	0.111111	0.0562761	0.0654741	0.0543187	0.0499059	0.0746025	0.0909091	0.0625	0.153846	0.0833333	0.0799643	0.125	0	0.0518021	0.110885	0	0.062983	0.04484	0.0752614	0.089562	0	0.0322101	0	0.0388794	0	0.0420221	0.0909091	0	0.105263	0.0484439	0	0.0769231	0.0989718	0	0	0	0.133333	0.0441473	0.0588262	0.0635025	0.1	0.111111	0.105263	0.105263	0.136364	0.0555556	0.111111	0.0581777	0
GGA2|chr16:23476649	0	0.0184762	0	0.0434783	0.0130293	0.037037	0	0.0434783	0	0.0204082	0.00756105	0	0	0	0	0.0203439	0	0	0.0169276	0.0152592	0	0.0333333	0	0	0	0	0	0	0.0851064	0	0	0.0344828	0	0.0416667	0	0	0	0	0	0.0666667	0.0285714	0.0740741	0	0	0.0208333	0	0	0.0588235	0.0740741
KIAA0930|chr22:45590359	0.318182	0.0645161	0.259259	0.101688	0.1	0.166667	0.15	0.170213	0.206897	0.391304	0.5	0.222222	0.333333	0.166667	0.277778	0.221764	0.115385	0.366667	0.4	0.215889	0	0	0.193548	0.153846	0.176471	0.142857	0.272727	0.0666667	0.291667	0.227273	0.235294	0.25	0.25	0.344828	0.347826	0.129032	0.277778	0.230769	0.142857	0.142854	0.113636	0.0857143	0.193548	0.217391	0.132353	0.174603	0.12766	0.323944	0.294118
PTENP1|chr9:33676402	1	0.952378	1	0.9185	0.929059	1	0.988889	1	1	1	0.966259	1	1	0.969231	0.969553	0.966073	0.971835	1	0.976746	0.991304	1	0.927813	0.785714	1	1	1	1	0.964437	1	1	0.947368	1	1	1	1	1	1	0.977268	1	1	1	0.971429	0.925926	1	1	0.99115	1	0.965658	1
PXMP4|chr20:32293554	0.190534	0.146422	0	0	0.0588235	0.168417	0	0.177479	0.25	0.0740741	0.232212	0.0526316	0.130435	0	0.25505	0.363636	0.212236	0.0666667	0.37037	0.141335	0.0990254	0	0	0.235294	0.0833333	0	0.25	0.12	0.21875	0.0395414	0	0.411765	0.176604	0.21875	0.232491	0.0857891	0.142678	0.102562	0.145943	0.0912782	0.133333	0.159168	0.0714286	0.35	0.0625	0.0333333	0.0666667	0.315789	0.25
AGMAT|chr1:15900086	0.0833333	0	0.0357143	0	0	0	0	0.0632911	0.0531915	0.0188679	0.0219285	0.0123457	0.0340909	0	0.06	0.0555556	0.0357143	0	0.0625	0.0126244	0	0.025974	0	0	0.0104167	0	0	0.00757576	0.0289855	0	0.0113636	0.0348837	0.0414886	0.0172414	0.027027	0	0	0.0119812	0	0.00699504	0.05	0.0163934	0.0204082	0.0135135	0.0212766	0.0493827	0.0179211	0.0333333	0.0277778
PTPN14|chr1:214529252	0.388889	0.307692	0.238095	0.110108	0.140398	0.191185	0.111111	0.178571	0.176471	0.105263	0.189283	0.120662	0.210007	0.0598241	0.186735	0.221122	0.216012	0.0922242	0.180241	0.169307	0.116011	0.0684237	0.1	0.149563	0.277778	0.0666667	0.411765	0	0.0869565	0.16129	0.203125	0.137931	0.315789	0.130435	0.25	0.313725	0.22	0.236842	0.130435	0.0977799	0.0555556	0.3	0.170732	0.0555556	0.22449	0.108108	0.285714	0.136364	0.153846
NUP43|chr6:150046736	0.92	0.899995	0.888675	0.819778	0.9	1	0.944444	0.941176	0.923077	0.954545	0.849282	0.888889	0.842105	0.741249	1	1	0.913043	0.923077	0.842105	0.939548	0.733333	0.784691	0.785714	0.904762	0.725	1	0.916667	0.864865	0.958333	1	0.847826	0.833333	0.915325	0.7	0.954545	0.882353	0.952381	0.96	1	0.843868	0.884615	0.897436	0.666667	0.851852	0.72	0.864865	0.921569	0.904762	0.941176
CD302,LY75-CD302|chr2:160626685	0.05	0.138683	0.327731	0.106383	0.148148	0.181818	0.138365	0.183333	0.113636	0.242424	0.225806	0.0192308	0.117647	0.166667	0.190476	0.133333	0.164082	0.136364	0.330435	0.157895	0.347826	0.027027	0.128205	0.0714286	0.156863	0.0727273	0.347826	0.0384615	0.175824	0.111111	0.0921053	0.157895	0.142857	0.123288	0.152009	0.173913	0.214286	0.0973117	0.148148	0.0731707	0.105263	0.11615	0.149254	0.25	0.118557	0.0821918	0.153846	0.0740741	0
SOGA1|chr20:35411904	0.2	0.152865	0.243243	0	0	0.147878	0.0923077	0.275	0.136364	0.166667	0.177992	0.0952381	0.192308	0.294118	0.517241	0.470588	0.05	0.108108	0.384615	0.3	0.153846	0	0.147059	0.1	0.0588235	0.181818	0.166667	0.05	0.139535	0.194444	0.142857	0.04	0.238806	0.164557	0	0.0344828	0.206897	0.111111	0.111111	0	0.159091	0.0588235	0.0506329	0.185185	0.0634921	0.0939597	0.139095	0.3	0.105192
PTPN14|chr1:214529632	0.0212766	0	0	0	0.0151373	0.0215227	0.027027	0.025	0	0	0.0231477	0.0109391	0.0209279	0	0.0170945	0.0129064	0.015955	0.0118243	0.0129495	0.0143339	0	0.00740852	0	0.0179243	0	0.0136898	0	0	0.0285714	0.0465116	0.015873	0	0.0363636	0	0	0	0.0444444	0	0	0.0164338	0	0	0.0357143	0	0.0181818	0	0.0625	0.047619	0
FBXO46|chr19:46226916	0	0	0.0160233	0.0152463	0.0134845	0.0714286	0	0.0625	0	0	0.0210043	0	0	0.0214958	0.0909091	0	0.0134118	0	0.00537791	0.00660152	0	0.00482786	0.011955	0.1	0	0.0166398	0.02002	0	0	0.0133885	0	0	0.0162399	0	0	0.0210233	0	0	0.0205402	0	0	0	0.0093307	0	0	0.0384615	0	0.0139639	0
TEP1|chr14:20835096	0.172119	0.162516	0.226915	0.0893607	0	0.169618	0.135003	0.214804	0.204619	0.2	0.226585	0.142857	0.4	0.0895946	0.315789	0.216229	0.193349	0.123022	0.2	0.198279	0.0714286	0.0790754	0.125	0	0.277778	0.087929	0.178055	0.166667	0.142857	0	0	0.2	0.16747	0.238095	0.223967	0.141963	0.134089	0.152108	0.16132	0.147416	0.4	0.214286	0.3	0.304348	0.0952381	0.222222	0.208333	0.153846	0.167206
TEP1|chr14:20834900	0.032513	0.0160265	0	0	0.0357143	0	0	0	0.027646	0	0.0245519	0.04	0.047619	0.0135221	0.05	0.0434783	0.0434783	0	0.0909091	0.0205024	0.0454545	0.0130627	0	0.0384615	0.0588235	0.181818	0	0	0.0283052	0.0117277	0.0909091	0.0526316	0.0377204	0	0.026113	0.0239043	0.0164173	0	0	0.00812513	0.2	0.0203906	0.00915307	0.0295612	0.0285714	0	0.0322581	0.0566038	0.1
ICMT|chr1:6282587	0.4	0.206897	0.393939	0.1875	0.15	0.235294	0.283582	0.344828	0.234375	0.2	0.235294	0.203125	0.42029	0.416667	0.596154	0.62069	0.422222	0.171429	0.6	0.421053	0.214286	0	0.137931	0.178571	0.135922	0.0526316	0.421053	0.101266	0.512195	0.235294	0.3	0.192308	0.323529	0.37931	0.25	0.242424	0.419355	0.0645161	0.321429	0.133333	0.365854	0.470588	0.133333	0.45	0.166667	0.10989	0.25	0.372093	0.307692
FLCN|chr17:17116844	0.107143	0	0	0.0606061	0	0	0.0185185	0.0465116	0.0697674	0.0277778	0	0	0.0263158	0	0	0	0	0.0192308	0	0	0.0384615	0	0	0	0.0576923	0	0.105263	0	0.0204082	0	0.030303	0.03125	0	0.0322581	0.0124244	0	0	0	0.153846	0.0357143	0	0	0.0810811	0.03125	0.0151515	0.0243902	0	0	0
SMCO4|chr11:93268748	0.96	0.8	1	0.993902	1	0.964912	1	1	1	1	0.993631	1	1	1	0.989247	1	1	1	1	1	1	0.993865	1	0.993464	1	1	0.944444	1	1	0.971917	1	0.924528	0.971136	0.965517	1	0.949684	0.928571	1	1	1	1	1	1	1	0.979167	1	0.990196	1	1
NBPF1|chr1:16889566	0.430057	0.352941	0.41042	0.258887	0.384615	0.307692	0.285714	0.388889	0.402618	0.501057	0.470732	0.0833333	0.565217	0	0.571429	0.439589	0.4375	0.25393	0.529063	0.381225	0.292215	0.1875	0.263158	0.3	0.285714	0.272727	0.2	0.4	0.5	0.0833333	0.346154	0.482759	0.7	0.190476	0.368038	0.368421	0.3125	0.281996	0.31902	0.142857	0.333333	0	0.37037	0.75	0.333333	0.26087	0.321429	0.294118	0.0909091
DDX58|chr9:32456453	0.16129	0.0790457	0.125	0.0645134	0.060687	0.136364	0	0.140625	0	0.130435	0.123464	0	0.0322581	0.0654728	0.111023	0.137931	0.0740741	0.2	0.1875	0.0920784	0	0	0.0909091	0.047619	0	0	0.333333	0.0416667	0.108108	0.0584333	0.12963	0.142857	0.2	0.210526	0	0.222222	0.147059	0.0751677	0.0869518	0.142857	0.0769231	0.123077	0.181818	0.149254	0.102564	0.1	0.208333	0	0
DDX58|chr9:32456316	0.923077	0.742583	0.787234	0.587409	0.75	0.903226	0.818182	0.910714	0.9375	0.96875	0.96875	0.705882	0.777778	0.64881	0.869768	0.861111	0.9	0.722222	0.888889	0.801868	0.7	0.5	0.738095	0.722222	0.642857	1	0.666667	0.823529	0.923077	0.644204	0.761905	0.789474	0.676471	0.790698	0.857143	0.6	0.692308	0.747785	0.928571	0.95	0.625	0.9	0.692308	0.746032	0.795918	0.693778	0.8125	0.95	0.892857
TEP1|chr14:20835186	0.270845	0.253238	0.248126	0.186312	0.151041	0.285129	0.193821	0.235321	0.233117	0.363636	0.253465	0.130435	0.1875	0.164791	0.238976	0.286354	0.244599	0.156411	0.275249	0.27052	0.158519	0.144859	0.111111	0.219398	0.1875	0.169073	0	0.125	0.105263	0	0.421053	0.28	0.287903	0.227273	0.416667	0.153846	0.583333	0.221919	0.226502	0.333333	0.35	0.2	0.158871	0.166667	0.375	0	0.296296	0.3	0.5
PTPN14|chr1:214522701	0	0.147059	0.0232558	0	0.0625	0.0909091	0.0588235	0.0806452	0.0754717	0.142857	0.0909091	0.3	0.192308	0.0550146	0.0714286	0.12	0.0714286	0.047619	0.115385	0	0.0909091	0.0555556	0	0.125	0	0.08	0	0.0540541	0	0.0689655	0.103448	0.0909091	0.21875	0.0357143	0.222222	0	0.0784314	0	0.0444444	0	0	0.0588235	0.037037	0	0.037037	0.0357143	0.0540541	0.0322581	0
PTPN14|chr1:214529253	0.421053	0.153846	0.0625	0.137172	0.102002	0.207522	0.155556	0.272727	0.0625	0.473684	0.201411	0.111686	0.227603	0.0943143	0.18405	0.2258	0.211896	0.102109	0.205189	0.187309	0.1	0.0720912	0	0.152241	0.111111	0.185185	0.3125	0.0344828	0.2	0.037037	0.169231	0.222222	0.210526	0.285714	0.25	0.26	0.294118	0.236842	0.0851064	0.154409	0.210526	0.2	0.162162	0.333333	0.25	0.0857143	0.217391	0.1	0.333333
TEP1|chr14:20835050	0.184805	0.1	0.18554	0.107436	0.10726	0.2	0.180293	0.217221	0.158485	0.384615	0.148151	0	0.221373	0.109271	0.0666667	0.239562	0.242166	0.103618	0.277276	0.158447	0	0.0573819	0.15	0.0588235	0.176471	0.102889	0.2	0.157895	0.125	0.214286	0.411765	0.105263	0.3	0.333333	0.208824	0.130178	0.145001	0.3	0.129687	0.108383	0.0909091	0.3	0.0910308	0.277778	0.35	0.136364	0.166667	0.363636	0.230769
PTPN14|chr1:214529774	0.541667	0.333333	0.333333	0.269015	0.307692	0.43207	0.293333	0.4375	0.475	0.7	0.333333	0.335513	0.518916	0.262049	0.4	0.531576	0.818182	0.166667	0.569897	0.432475	0.166667	0.181818	0.178571	0.337752	0.333333	0.208704	0.470588	0.3	0.5	0.176471	0.4375	0.636364	0.535714	0.571429	0.478114	0.233333	0.318182	0.294608	0.56	0.173805	0.0769231	0.230769	0.333333	0.333333	0.244444	0.361111	0.416667	0.419365	0.376854
SLC25A23|chr19:6441862	0.13253	0	0.0723684	0.0169492	0.0213904	0.0963855	0.00561798	0.00956938	0.0646259	0.00869565	0.0882353	0.00851064	0.06	0	0	0.046875	0.0789474	0.0289855	0	0	0.0146341	0.047619	0.011194	0.0814815	0.00570342	0	0.04	0	0.10678	0.0873239	0.00641026	0.00636943	0.0438356	0.183333	0.0282486	0.0582524	0.175258	0.0348837	0.0470588	0.00704225	0.143345	0.0818713	0.115689	0.0726817	0.241379	0.0658683	0.00545703	0.207317	0.0329341
GIPC1|chr19:14593693	0.0301724	0.0613208	0.0444444	0	0.0434783	0.0196078	0.0309278	0.0560748	0.0793651	0.0466472	0	0.0108696	0.121212	0.310345	0.0416667	0.117647	0.0285714	0	0.227273	0	0	0.0714286	0.015625	0.0681818	0.0260304	0.0104167	0.0638298	0.0265152	0.0559796	0.0163934	0.0266667	0.0697674	0.175439	0.0387097	0.0873016	0.0666667	0.0650888	0.00813008	0.0941176	0.0186335	0.0320285	0.011236	0.0343348	0.0873362	0.037037	0.0277778	0.02537	0.00869565	0.0269608
SDC3|chr1:31343015	0.027933	0.0294118	0.0442478	0.0434783	0.0175439	0.0609756	0.0170068	0.0599251	0.019802	0.0444444	0	0.0377358	0.0263158	0	0.0967742	0.0357143	0.0277778	0.02	0.0322581	0.075	0.0446429	0.0441176	0.0438596	0.047619	0.0241379	0.0113636	0.0337838	0.0530973	0.028777	0.0264026	0.0293333	0.0265152	0.0361842	0.021978	0.0594059	0.0289855	0.0617978	0.011236	0.0607143	0	0.00641026	0.0322581	0.0152284	0.0166667	0.0464286	0.0157068	0.0355731	0.0164271	0.0192308
ACTG1(NM_001199954:exon6:c.803-2A>G,NM_001614:exon6:c.803-2A>G)|chr17:79478136	0.59375	0.9375	0.961538	0.954717	0.904225	0.918919	0.938596	0.775862	0.662983	0.744186	0.990991	0.619565	0.635052	0.990385	0.839248	0.621469	0.837156	0.858388	0.865204	1	0.791411	0.914286	0.882759	0.932153	0.660194	0.88535	0.90625	0.328125	0.763052	0.916667	0.8	0.850746	0.891892	0.86747	0.955947	0.803922	0.881988	0.742647	0.954545	0.0909091	0.942857	0.866953	0.830882	0.950249	0.90303	0.933333	0.760668	0.861842	0.655914
CARD8|chr19:48753098	0.227273	0	0.125	0	0	0.235294	0.0434783	0.09375	0	0.0681818	0	0.0322581	0.0666667	0	0	0.0769231	0	0.125	0	0.0552283	0.0714286	0.0740741	0	0.1	0.0612245	0.0666667	0.0208333	0.0277778	0.101695	0.05	0.0449438	0.106383	0.117647	0.111111	0.0540541	0	0.108696	0.15625	0.0333333	0	0.0465116	0.0909091	0.0645161	0.0166667	0.0833333	0.25	0.0327869	0	0
PTPN14|chr1:214529137	0.444444	0.408941	0.0769231	0.4	0.454545	0.518958	0.5	0.428571	0.6	0.518519	0.55	0.339965	0.484069	0.331154	0.536876	0.540847	0.480243	0.375516	0.621919	0.456211	0.428571	0.241246	0.411765	0.363636	0.388889	0.384615	0.498774	0.296296	0.454545	0.6875	0.477273	0.5	0.611111	0.6	0.636364	0.25	0.315789	0.285714	0.314286	0.345146	0.6	0.439749	0.481481	0.502808	0.212121	0.344828	0.499077	0.478892	0.428937
SDE2|chr1:226171377	0.210526	0.307692	0.272727	0.0952381	0.0769231	0.05	0.178571	0.233333	0.194444	0.109091	0.257772	0.307692	0.181818	0.384615	0.35	0.285714	0.111111	0.0714286	0.428571	0.160254	0.235294	0.0625	0.1	0.181818	0.047619	0.0747223	0.0714286	0.05	0.238095	0.0478714	0.0857143	0.333333	0.162811	0.176471	0.202797	0.0953412	0.0909091	0.109357	0.0833333	0.181818	0.0714286	0.2	0.0725277	0.217391	0.111111	0.181818	0.129032	0.117647	0.115385
TEP1|chr14:20834516	0.0439707	0.0701994	0.0769231	0.1	0.107143	0.0909091	0.0714286	0.133333	0.0453917	0.0731707	0.0811152	0.0384615	0.185185	0.0616969	0.0869565	0.0714286	0.208333	0.0666667	0.133333	0.0657473	0.0416667	0.05	0.0204082	0.075	0	0	0.0714286	0.0714286	0.1	0.1	0	0.0869565	0.0408004	0.0625	0.0579506	0.0510137	0	0.0382687	0.0769231	0.0586794	0.214286	0.08	0.0413151	0	0	0	0.04	0.0425532	0.166667
TEP1|chr14:20835051	0.067667	0	0.0885738	0.0108025	0.0312454	0.019809	0.0604957	0.0511378	0.2	0.307692	0.0333333	0	0.0747777	0.0933835	0.1875	0.0593578	0.0296511	0.0370758	0.01602	0.068956	0.1	0.0199257	0	0	0.0588235	0.0334254	0.1	0.0526316	0	0	0	0.0526316	0.2	0.0714286	0.0731126	0.059651	0.0687729	0	0.046711	0.0518648	0	0.0354174	0.0330575	0.111111	0.1	0.0434783	0	0	0
AJUBA|chr14:23442148	0.391304	0.130435	0.229442	0	0.142686	0.210526	0.227273	0.166667	0.636364	0.185185	0.212662	0.25	0.272727	0.10856	0.279441	0.337061	0.310345	0.192736	0.305938	0.21411	0.2	0.0588235	0.166667	0.111111	0.2	0.111346	0.368421	0.137931	0.214286	0	0.119048	0.173913	0.22542	0.131579	0.25	0.154912	0.24	0.133333	0.176962	0.134308	0.166667	0.136364	0.121788	0.169811	0.148148	0.101695	0.115385	0.0714286	0.216216
AJUBA|chr14:23442150	0.541667	0.217391	0.461568	0.363636	0.197626	0.473684	0.333333	0.307692	0.615385	0.466667	0.363284	0.181818	0.666667	0.21863	0.437375	0.542563	0.413793	0.301299	0.48799	0.404317	0.375	0.117647	0.277778	0.277778	0.234043	0.233775	0.5	0.333333	0.352941	0.148148	0.295455	0.434783	0.399993	0.222222	0.75	0.282624	0.428571	0.333333	0.331982	0.202753	0.275	0.363636	0.260076	0.563636	0.310345	0.267857	0.518519	0.433333	0.5
AJUBA|chr14:23441439	0.411765	0.222222	0.266667	0.190476	0.178571	0.168831	0.162791	0.145161	0.323529	0.166667	0.261976	0.151515	0.258065	0.130499	0.2	0.6	0.197183	0.0588235	0.357143	0.277778	0.185185	0.153846	0.0857143	0.137931	0.178571	0.108424	0.277778	0.166667	0.342857	0.277778	0.0434783	0.380952	0.333	0.15	0.384615	0.235294	0.27907	0.117647	0.187296	0.22139	0.159091	0.255814	0.157568	0.333333	0.115942	0.164384	0.375	0.252336	0.4
MOB3A|chr19:2072971	0.0550459	0	0.0294118	0.0208333	0.0784314	0	0.0188679	0.046875	0.0333333	0.0315789	0.047619	0	0.0625	0	0	0.0666667	0	0	0	0.0666667	0.0185185	0	0.047619	0.0425532	0.0179641	0.0078125	0.0204082	0.008	0.0365854	0.0135135	0.00568182	0.0508475	0.0183486	0.020979	0	0.0135135	0.029703	0	0.0409836	0	0.0138889	0.00909091	0.00763359	0.0384615	0.0218978	0.0307692	0	0.0285714	0
PSMB2|chr1:36067022	0.0625	0.132527	0.27022	0.153846	0.104064	0.208011	0.214286	0.25	0.285714	0.333333	0.206972	0.2	0.461538	0.133268	0.331504	0.333333	0.266613	0.272727	0.458344	0.177797	0.0769231	0.0609783	0.126052	0.3	0.0588235	0.1207	0.416667	0.227273	0.210526	0.116601	0.166667	0.210005	0.266532	0.416667	0.1	0.164028	0.2	0.136364	0.133333	0.125895	0.0769231	0.2	0.109641	0.2	0.1875	0.136364	0.34375	0.233333	0.04
PLEKHA8P1|chr12:45567409	0.375	0.499282	0.692308	0.467699	0.3	0.554974	0.47619	0.375	0.68	0.92	0.543651	0.482759	0.578947	0.370884	0.636712	0.588235	0.894737	0.666667	0.578947	0.627083	0.473684	0.75	0.436762	0.413793	0.666667	0.372481	0.705882	0.5	0.75	0.583333	0.558824	0.428571	0.636364	0.74359	0.428571	0.2	0.46854	0.235294	0.5	0.475908	0.52381	0.4375	0.558919	0.636364	0.333333	0.92	0.578947	0.432432	0.277778
DDX58|chr9:32456380	0.56	0.509948	0.636364	0.482078	0.352941	0.666667	0.533333	0.555556	0.444444	0.5	0.544118	0.384615	0.5	0.322159	0.7	0.823529	0.714286	0.590909	0.65625	0.25	0.428571	0.363636	0.531915	0.6875	0	0.461538	0.416667	0.435701	0.511628	0.6	0.540541	0.5	0.615385	0.558824	0.857143	0.571429	0.487805	0.511161	0.538037	0.470588	0.764706	0.55	0.846154	0.538462	0.585366	0.434288	0.6	0.785714	0.5625
DESI1|chr22:41996328	0.16129	0.0909091	0	0.00632462	0.0167273	0	0.0666667	0.0666667	0.117647	0.0526316	0.0196078	0	0.135135	0.0769231	0.0711672	0.1	0	0.0237762	0.0653231	0.0391693	0.0666667	0.0127354	0	0.0210319	0	0	0.107143	0.0121951	0.121951	0	0.0416667	0.111111	0.047619	0.0222222	0.466667	0.105263	0.0454545	0	0.0714286	0.0156543	0.12766	0.027027	0.0357143	0.0178571	0	0.037037	0.142857	0.0224247	0.0263158
GFOD2|chr16:67714977	0.375	0.0401921	0.0833333	0	0.0526316	0	0	0.142857	0.047619	0.0769231	0.106431	0.0769231	0.0857143	0.050031	0.14497	0.411765	0.157895	0.05	0.166667	0.0590582	0	0.00907289	0.111111	0.0833333	0.0526316	0.0235204	0.0769231	0	0.12067	0.0311642	0.111111	0.0294118	0.129159	0.166667	0.142857	0.044467	0.0625	0	0.0857562	0.0376082	0.0620909	0.1875	0	0.129191	0.0869565	0.06	0.109375	0.0681818	0.05
TEP1|chr14:20834492	0.360482	0.196713	0.334882	0.165838	0.142857	0.166667	0.21598	0.300317	0.243974	0.344828	0.340201	0.222222	0.2	0.121211	0.333333	0.25	0.642857	0.1	0.0625	0.249474	0.266667	0.1875	0.111111	0.09375	0.131019	0.164268	0.239078	0.153946	0.642857	0.132284	0.75	0.357143	0.220078	0.307692	0.328063	0.232368	0.25745	0.162288	0.4	0.163633	0.184751	0.416667	0.183926	0.333333	0.263158	0.0769231	0.233333	0.129032	0.234691
PTPN14|chr1:214522656	0.318182	0.0857143	0.162791	0	0.108108	0.0869565	0.0470588	0.174603	0.147541	0.151515	0.380952	0.166667	0.228571	0	0.153846	0.2	0.125	0.15625	0.15	0.352941	0.15	0.0454545	0.0833333	0.047619	0.192308	0	0.0769231	0.106383	0.0697674	0	0.097561	0.216667	0.459459	0.16129	0.47619	0.111111	0.125	0.1	0.1	0.181818	0.047619	0.181818	0	0.0909091	0.11215	0.111111	0.32	0.0967742	0.0769231
BLCAP|chr20:36147563	0.0382514	0.136364	0.0679612	0.0571429	0.0693069	0.115385	0.0566038	0.0822785	0.0231023	0.0550459	0.114754	0.0591133	0.124444	0.0462963	0.0909091	0.05	0.0344828	0.0545455	0.136986	0.0510949	0.0361446	0.0797546	0.104651	0.115854	0.0251397	0.0833333	0.0364372	0.0414013	0.137124	0.0334928	0.0653153	0.0759494	0.111111	0.0843373	0.0625	0.124088	0.0946746	0.0337079	0.057971	0.0425532	0.101083	0.0775194	0.0947368	0.0462428	0.0483871	0.0483092	0.025	0.08125	0.0493274
TEP1|chr14:20834383	0.355253	0.295207	0.454545	0.214286	0.157895	0.142857	0.301659	0.230769	0.363636	0.26087	0.225043	0.3125	0.173913	0.304502	0.307692	0.1875	0.35	0.2	0.294118	0.332227	0.0833333	0.333333	0.146341	0.3125	0.272727	0.047619	0.545455	0.583333	0.153846	0.3	0.45	0.4	0.298019	0.304348	0.411288	0.428571	0.307692	0.545455	0.296816	0.1875	0.375	0.25	0.257543	0.375	0.478261	0.2	0.488889	0.111111	0.636364
SEC16A|chr9:139335597	0.241071	0.0759494	0.27907	0.0510204	0.0714286	0.0714286	0.0387097	0.0481928	0.176101	0.0590278	0.25641	0.177419	0.439252	0.119403	0.352941	0.446154	0.0621469	0.0740741	0.262411	0.0930233	0.0561798	0	0.102041	0.161765	0.126667	0.03125	0.404494	0.0822785	0.306878	0.0217391	0.236434	0.167785	0.444444	0.109091	0.534884	0.179775	0.155172	0.168539	0.0215827	0.0434783	0.238532	0.12766	0.0649351	0.4375	0.0373832	0.0146341	0.337398	0.17734	0.0580645
ANKRD52|chr12:56633548	0	0	0.0322581	0	0.0285714	0.0625	0.030303	0.057971	0.0677966	0.057377	0.0225267	0.0615385	0.0852713	0.0714286	0.0967742	0	0	0.0638298	0.346154	0	0.0681818	0	0.0192308	0.0869565	0.00636943	0	0.0707965	0.0128205	0.0364964	0.0322581	0.0120482	0.015873	0.121622	0.0705882	0.0151515	0.0188679	0	0	0.0897436	0.030303	0.0105263	0.0490196	0	0.0574713	0	0.0333333	0.0394737	0.015625	0.0461538
PTPN14|chr1:214529170	0.538462	0.473419	0.272727	0.340961	0.326117	0.525197	0.261905	0.263158	0.388889	0.545455	0.5	0.321617	0.45966	0.368735	0.462474	0.527982	0.432928	0.415691	0.636364	0.449589	0.818182	0.289961	0.181818	0.390999	0.315789	0.333333	0.518104	0.55	0.6	0.705882	0.236842	0.368421	0.7	0.8	0.615385	0.357143	0.375	0.538462	0.419355	0.386821	0.357143	0.436957	0.363636	0.524516	0.388889	0.459459	0.462601	0.482827	0.692308
SURF4|chr9:136229572	0.0460653	0.0319149	0.0518519	0.0164609	0.0333333	0.0344828	0.0409982	0.0584958	0.0438871	0.0300429	0.0483871	0.016129	0.0532646	0.21875	0.154321	0.0866142	0.0226244	0.0180723	0.101045	0.041958	0.0288462	0.0174419	0.0792683	0.027027	0.0142857	0.0318021	0.0704225	0.0235641	0.067602	0.0298103	0.0293522	0.0894855	0.123188	0.0366492	0.0559796	0.0536913	0.0566572	0.029661	0.0762527	0.021978	0.0209302	0.0336634	0.0416667	0.0545906	0.039517	0.0243506	0.0328947	0.035124	0.0222222
FLCN|chr17:17116838	0.0714286	0	0	0.0277778	0.1	0	0.0181818	0	0	0.0769231	0.0208398	0.0512821	0	0	0	0.0714286	0	0.0392157	0.0227273	0	0	0.025641	0	0.0357143	0	0	0	0	0.0384615	0.03125	0	0.030303	0.0625	0.0857143	0.0217436	0.0869565	0.0166667	0	0.0666667	0.0333333	0	0	0.0769231	0	0.046875	0	0	0	0
SDE2|chr1:226171378	0.157895	0	0	0	0	0.15	0.0357143	0.0645161	0.111111	0.0740741	0.164258	0.0769231	0.0869565	0.153846	0.15	0.333333	0.0714286	0.153846	0.333333	0.108384	0	0	0	0.190476	0.047619	0.0324703	0	0.1	0.166667	0.0482094	0.0285714	0.173913	0.156285	0.133333	0.124204	0.0709032	0	0.0670666	0	0.1	0.153846	0.1	0.0553859	0.16	0.0857143	0.047619	0.125	0.166667	0.0357143
ERAP1|chr5:96110490	0.188679	0.101124	0.09	0.0416667	0.027027	0.0963855	0.0245902	0.125926	0.075	0.189427	0.0833333	0.0603015	0.111111	0.15	0.219048	0.131148	0.138889	0.0416667	0.333333	0.0777778	0.0555556	0.019802	0.0733945	0.0493827	0.0595238	0.027027	0.105263	0.05	0.101695	0.0487805	0.010101	0.137255	0.326733	0.0895522	0.0909091	0.166667	0.0816327	0.062201	0.09375	0.0930233	0.0405405	0.045045	0.0471698	0.16	0.0740741	0.0909091	0.116451	0.0955882	0.056
TEP1|chr14:20835095	0.147405	0.129645	0.138837	0.085648	0.133333	0.149304	0.103676	0.170717	0.120146	0.15	0.135594	0	0.3	0.0884466	0.0526316	0.140888	0.124851	0.079706	0.3	0.144583	0	0.0737496	0	0.0588235	0.222222	0.107025	0.136946	0.0909091	0.25	0.142857	0.125	0.157895	0.122456	0.0952381	0.151137	0.11094	0.141216	0.105244	0.126317	0.0953158	0.0625	0.357143	0.1	0.208333	0.05	0.0588235	0.130435	0.153846	0.135887
VEZF1|chr17:56049823	0.2	0.0909091	0	0.02	0.0217391	0.0285714	0.0493827	0.0632911	0.0652174	0.232759	0.0454545	0.0344828	0.184211	0.037037	0.148148	0.0967742	0.0384615	0	0.2	0.111111	0.025	0	0.0105263	0.0294118	0.186441	0.0285714	0.0555556	0.0444444	0.166667	0	0.0769231	0.185714	0.0851064	0.0408163	0	0	0	0.05	0.0625	0	0.0545455	0.0833333	0	0.1	0.010989	0.0208333	0.15873	0.170732	0.047619
SPAG9|chr17:49042422	0.0514614	0.0211544	0.0333356	0.0131778	0	0.0347675	0.0833333	0.0390853	0.0418992	0.125	0.0391472	0.0714286	0	0.0233331	0.054972	0.0609228	0.0625	0.021	0.0547422	0.0284847	0.0198241	0	0.0302977	0	0	0.00918178	0.0909091	0	0	0.0186822	0.129032	0	0.0356345	0.176471	0.0484259	0.0666667	0.0416324	0.0187527	0.105263	0.0160394	0.0625	0.0666667	0.031512	0	0.0606061	0	0.0769231	0.0332478	0.0284761
CD99L2|chrX:149936340	0.0754717	0.037037	0.0461538	0	0	0	0.0425532	0.0631579	0	0	0.097561	0.0243902	0	0	0.133333	0	0	0.0363636	0	0.142857	0	0	0.025	0	0.0615385	0	0.0545455	0.0537634	0.0571429	0.0111111	0.0333333	0.025974	0.0740741	0.040404	0	0	0.0727273	0.0158168	0.0363636	0	0.03125	0	0.0434783	0	0.0352113	0.030303	0	0.0185185	0
AJUBA|chr14:23441503	0.0740741	0	0.0555556	0	0.0555556	0.0175439	0	0.0384615	0	0.031746	0.030888	0.0731707	0.0857143	0.0167148	0	0.227273	0.0493827	0.0666667	0.0833333	0	0	0	0.0285714	0	0.05	0.0180653	0.0606061	0	0	0	0.0322581	0.0909091	0.0532182	0.0714286	0.227273	0	0	0	0.0282366	0.0217373	0.0821918	0	0	0.015625	0.016129	0.0149254	0	0.0526316	0.0153846
DDX58|chr9:32456368	0.142857	0.155669	0.234043	0.0910992	0.266667	0.147059	0.0666667	0.20339	0.153846	0.30303	0.134579	0.0769231	0.35	0.0917467	0.25	0.225806	0.194444	0.208333	0.16129	0	0.190476	0.166667	0.139535	0.263158	0.1	0	0.153846	0.0769231	0.025	0	0.133333	0.0952381	0.178571	0.184211	0	0.357143	0.175	0.115507	0.132896	0.2	0.388889	0.0422535	0.2	0.215385	0.097561	0.0835452	0.263158	0.176471	0.05
PTPN14|chr1:214529725	1	0.819597	0.869565	0.721647	0.812723	0.8125	0.789474	0.852941	0.813953	0.722222	0.96875	0.826052	0.909209	0.586111	0.950642	0.871944	0.845644	0.805196	0.919462	0.823529	0.761905	0.272727	0.583333	0.857403	0.9	0.818182	1	0.48	0.833333	0.928571	0.882353	0.941176	1	1	0.882296	0.793103	0.777778	0.5	0.681818	0.786035	0.923077	0.785714	0.857143	0.902863	0.68	0.871795	0.666667	0.798729	0.839409
ANTXR2|chr4:80825686	0.0967742	0.0201108	0.0645161	0	0	0	0.0405405	0.0131579	0	0.0222222	0.0454545	0.0163934	0	0.0163643	0.0769231	0.0416667	0.0526316	0	0.05	0.1	0.0833333	0	0	0.0588235	0	0	0.0588235	0	0.025974	0.111111	0.0526316	0.0441176	0.0175439	0	0.0779221	0	0	0.0769231	0	0.00770275	0	0.0384615	0.0277778	0.0666667	0.0930233	0	0	0.0204082	0.0178571
HS1BP3|chr2:20818330	0.0816327	0.015625	0.0789474	0.0384615	0	0.0588235	0	0	0.214286	0.101852	0	0	0.08	0	0.0666667	0	0.15	0.027027	0.0434783	0	0.047619	0	0	0	0.047619	0	0	0.00884956	0.0196078	0.0206186	0.0254237	0.0333333	0.141176	0.0140845	0.0660377	0.0289855	0.0483871	0	0	0	0.016129	0	0.0857143	0.046875	0.047619	0.0402685	0.0689655	0.0184332	0.0273973
MGAT4A|chr2:99240877	0.0344934	0.00925438	0.0322581	0.00998611	0	0	0	0	0.0909091	0.0122554	0	0	0.0363636	0	0.0588234	0	0.030303	0	0.0540541	0.0126938	0.0062343	0	0.0769231	0	0.0681818	0	0	0	0	0.0208668	0.0731707	0	0.0201381	0	0.0652174	0.0160718	0.0244103	0	0	0	0	0	0	0.0625	0	0	0	0	0.023961
SOGA1|chr20:35410800	0	0.0244811	0.111111	0.010038	0	0.033897	0.0454545	0.0555556	0.0625	0.0769231	0.0278231	0	0.0666667	0.0117093	0.2	0.0518512	0.0909091	0	0.235294	0.0403696	0	0.047619	0	0.0270238	0	0.0079449	0.0909091	0.0416667	0.0434783	0.0333333	0	0.0833333	0	0.0882353	0.0439642	0.05	0	0	0	0.0186674	0.0833333	0.0314108	0	0.0521985	0.0769231	0.0340909	0.0285893	0.034297	0.0336232
FBXL20|chr17:37411326	0.166667	0.1	0.166667	0.114738	0.0893186	0.166187	0.25	0.22311	0.200746	0.214286	0.211358	0.157895	0.411765	0.0629019	0.279646	0.326797	0.234604	0.181818	0.400856	0.237235	0.0911761	0	0.105263	0.204325	0.173913	0.106055	0.0833333	0.214286	0.190476	0	0.0714286	0.230769	0.388889	0.392857	0.258475	0.08	0.166667	0.142857	0.333333	0	0.168722	0.206076	0.142857	0.153846	0.135135	0	0	0.3125	0.135964
CD302,LY75-CD302|chr2:160626594	0.142857	0.0989962	0.145299	0.0454545	0.103448	0	0.0685714	0.153226	0.0625	0.0789474	0.0740741	0.0714286	0.0666667	0.05	0.121212	0.138889	0.3	0	0.28	0.185185	0.105263	0.125	0.116279	0.126984	0.04	0.0178571	0.0983607	0.0529801	0.06	0.0416667	0.0879121	0.119171	0.25	0.129032	0	0.0169492	0.14	0.0746774	0.166667	0.025	0.117647	0.111111	0.173913	0.277778	0.130435	0.0422535	0.169811	0.1	0.142857
PTPN14|chr1:214522658	0.333333	0.2	0.142857	0.1	0.102564	0.347826	0.103448	0.203125	0.20339	0.28125	0.285714	0.272727	0.151515	0	0.333333	0.294118	0.173913	0.2	0.272727	0.352941	0.2	0.142857	0.12766	0.05	0.217391	0	0.208333	0.133333	0.209302	0	0.1125	0.33871	0.470588	0.310345	0.6	0.133333	0.0967742	0.103448	0.181818	0.272727	0.0526316	0.3	0.0322581	0.157895	0.153846	0.137931	0.45098	0.160714	0.25641
PRKAR2A|chr3:48788616	0.174603	0.0869565	0.0444444	0.0263158	0.0263158	0.0277778	0	0.0542636	0.0277778	0.0789474	0.107143	0.0566038	0.0416667	0	0.103448	0.15625	0.0506329	0	0.103896	0.0714286	0	0	0	0.0652174	0.0246305	0	0.0392157	0	0.0344828	0.0178571	0.0409836	0.103448	0	0.0595238	0	0	0	0	0.0172414	0	0	0.0727273	0.027027	0.015625	0.0125	0.0229008	0.0441176	0	0.0227273
EHD4|chr15:42192345	0.129496	0.049505	0.0869565	0.0707071	0.0757576	0.1	0.0611111	0.178862	0.201923	0.1875	0.266667	0.0606061	0.144928	0.075	0.25	0.222222	0.155844	0.0888889	0.256757	0.0666667	0.1	0.0597015	0.047619	0.0454545	0.040724	0.0555556	0.128205	0.039548	0.0906344	0.00689655	0.104072	0.178571	0.114286	0.114583	0.135714	0.0162602	0.0704225	0.046875	0.131868	0.117647	0.0380435	0.0943396	0.0275862	0.0431655	0.0771812	0.0263158	0.119601	0.0595238	0.047619
NUP43|chr6:150047159	0.137931	0.047619	0.0666667	0.105263	0	0	0.02	0.0263158	0	0.075	0	0.0185185	0.0327869	0	0.04	0.0588235	0.0377358	0.0227273	0.0526316	0.0420169	0.0392157	0	0.0740741	0.0606061	0.0272727	0	0.0222222	0.0120482	0.106383	0.0416667	0.0609756	0.0980392	0	0.103448	0.0434783	0.05	0.1	0.0384615	0	0.105263	0.0277778	0.0615385	0.121951	0.015873	0	0.0185185	0.0238095	0.03125	0.037037
TEP1|chr14:20835049	0.151298	0.1	0.177349	0.099899	0.0911397	0.0909091	0.121511	0.194136	0.167168	0.307692	0.13671	0.266667	0.154031	0.0682107	0.133333	0.195312	0.182882	0.0912043	0.15779	0.170228	0	0.0552209	0.1	0	0.294118	0.106647	0.3	0.1875	0.08	0.230769	0.277778	0.333333	0.1	0.0625	0.211377	0.126418	0.133704	0.2	0.178656	0.103462	0.25	0.3	0.104224	0.235294	0.2	0.136364	0.153846	0.272727	0.307692
PDCD7|chr15:65425334	0.0350877	0.0227273	0	0.0245208	0	0	0.027027	0.0909091	0	0	0.0440282	0	0	0.0126679	0.044103	0	0	0.111111	0	0.017774	0	0.0133348	0	0	0.0246914	0.0277778	0.0833333	0.010101	0.0344828	0.0188679	0.0666667	0.0555556	0.0555556	0	0.025641	0	0	0	0.030303	0	0	0.0350877	0.030303	0.0434783	0.0224719	0.0273973	0.015873	0.0909091	0.0147059
COPA|chr1:160302244	0.150888	0.020202	0.342756	0.032967	0.178862	0.0382514	0.144975	0.154047	0.0604288	0.0143472	0.259843	0.00925926	0.0176565	0.0296736	0.0813953	0.165605	0.0604396	0.0925926	0.0217391	0.0983607	0.0472973	0.0246305	0.16087	0.00909091	0.0378378	0.0795455	0.0101523	0.0364146	0.109344	0.339394	0.0561674	0.143713	0.31746	0.0744337	0.109756	0.275362	0.243478	0.0277778	0.113475	0.11194	0.0573248	0.0647059	0.192661	0.091954	0.20743	0.0337079	0	0.176471	0.0945946
DDX58|chr9:32456302	0.111111	0.110499	0.0980392	0.112417	0.0625	0.103448	0.115385	0.0983607	0.133333	0	0.205651	0.3125	0.125	0.0941659	0.198994	0.030303	0.103448	0.176471	0.0689655	0.0443343	0.157895	0.0769231	0.0555556	0.266667	0.0555556	0	0.166667	0	0.153846	0.124558	0.238095	0.111111	0.414634	0.14	0	0.135136	0.209302	0.131308	0.0666667	0.130435	0.047619	0.106383	0.75	0.234375	0.142857	0.099183	0.113208	0.125	0.147059
DDX58|chr9:32456449	0.0384615	0.098438	0.105263	0.0921486	0.0855405	0.0833333	0.210526	0.152542	0.133333	0.0833333	0.103892	0.0625	0.0344828	0.104523	0.114796	0.0967742	0.153846	0.157895	0.111111	0.0603708	0.0769231	0	0.0333333	0.0454545	0	0	0.214286	0.047619	0.184211	0.0903445	0.0576923	0.25	0.178571	0.0810811	0	0.0714286	0.0588235	0.063575	0.0916122	0.047619	0.125	0.116667	0.363636	0.107692	0.179487	0.0771023	0	0.105743	0
DDX6|chr11:118619352	0	0.00787402	0.15493	0.0454545	0.0588235	0.0625	0.0365854	0.0550459	0.0454545	0.0615385	0.0952381	0.0336134	0.0243902	0.0454545	0.0967742	0.0571429	0.0857143	0	0.219512	0.0689655	0	0.0344828	0.0106383	0.0545455	0.00904977	0.0183486	0.120805	0.00619195	0.0816327	0.0121951	0.0431034	0.0333333	0.0387597	0.0893855	0.0769231	0.015873	0.0422535	0.0104712	0.0984848	0	0.0508475	0.064	0.031746	0.0657895	0.0401235	0.0220264	0.025641	0.0722433	0.0404858
CPT1A|chr11:68524809	0.131148	0	0.018018	0.025641	0.0294118	0.0816327	0.015873	0.062069	0.03	0.0748899	0.0588235	0.0137457	0.0530303	0.0163934	0.16	0.0925926	0.0330579	0.0165289	0.285714	0.108108	0.02	0.0131579	0.0179641	0.0547945	0.0160643	0.00671141	0.0562771	0.0189394	0.104677	0.0361842	0.0208955	0.0520833	0.0561798	0.104762	0.0875	0.02	0.0686275	0	0.109091	0	0.0243902	0.0944882	0.015625	0.0828402	0.0365535	0.0177515	0.0385542	0.188406	0.0769231
RALGAPA2|chr20:20371511	0.0322581	0.0196078	0	0	0.04	0	0.034188	0.0434783	0.0491803	0.118881	0.116619	0.0384615	0.149123	0	0.258065	0.190476	0.106383	0.0860215	0.296296	0.222222	0.0517241	0.016129	0.0540541	0.0517241	0	0.0333333	0.125	0.0304878	0.030303	0	0.0774194	0.0983607	0.0526316	0.0547945	0.210526	0.097561	0.016129	0.0243902	0.166667	0	0.0357143	0.0294118	0	0.111111	0.0239521	0.016129	0.0987654	0.0588235	0.0392157
CARD8|chr19:48759086	0.0357143	0.137931	0.0740741	0.0666667	0	0.0833333	0	0.135135	0.111111	0.0634921	0.0677253	0	0.0930233	0.0257854	0.037037	0.0526316	0.111111	0.0333333	0.0596571	0.0728968	0.0434783	0.0322581	0	0	0.0652174	0.15	0.119048	0.0416667	0.203704	0.0689655	0.10989	0.0294118	0.15	0.0612245	0.0243902	0.0689655	0.185185	0.04	0.0740741	0.0384615	0.0434783	0.108108	0	0.0784314	0.09375	0.0434241	0.0597015	0	0.0416667
PJA2|chr5:108671198	0.0606061	0.012987	0.0566802	0	0.0357143	0.0331754	0.0294906	0.0383693	0.0512821	0.0267857	0.00578035	0.0115607	0.038961	0.0135747	0.05	0.0516432	0.0424242	0.0209424	0.0839161	0.039604	0.0335821	0.00531915	0.0189873	0.0396825	0.013245	0	0.0615385	0.00507614	0.0314961	0.0437158	0.0308642	0.0199203	0.0242424	0.0294118	0.0229885	0.0384615	0.056338	0.015625	0.0190476	0	0	0.0518519	0.0460526	0.059322	0.0201005	0.0322581	0.00578035	0.0133333	0.0483871
TEP1|chr14:20835166	0.2	0.140679	0.16611	0.0948914	0.1	0.168959	0.125867	0.176083	0.131604	0.173913	0.141144	0.08	0.133333	0.0975907	0.145519	0.149196	0.153128	0.0967063	0.168474	0.161639	0.102489	0.071011	0	0.11584	0.176471	0.100873	0.285714	0.166667	0.0526316	0.272727	0.0714286	0.08	0.143509	0.291667	0.0769231	0.181818	0.25	0.120392	0.11554	0	0.105263	0.125	0.0909091	0.2	0.0869565	0.2	0.0967742	0.0952381	0.11503
C15orf38-AP3S2|chr15:90442662	0.2	0	0.142857	0.0128932	0	0.0253367	0	0	0.0714286	0.0491803	0.0343537	0.0526316	0.0454545	0.010101	0.0666667	0	0.0588235	0	0.0434783	0.0909091	0	0	0.05	0.0909091	0	0.025356	0.0727273	0	0.0769231	0	0.0181818	0.027027	0	0.0645161	0.107143	0	0	0.0833333	0.0454545	0	0.0625	0	0	0.0769231	0	0.020202	0.0819672	0.121951	0
TEP1|chr14:20834989	0.181818	0	0	0.0106665	0	0.142857	0.0121319	0.0341659	0	0	0.0423899	0	0.0952381	0.0142187	0.176471	0.125	0.0769231	0	0.111111	0.0283072	0	0.0179069	0	0	0.0454545	0	0.0333333	0.0833333	0	0	0	0.210526	0.136364	0.0714286	0.153846	0.0335567	0	0	0.0324667	0	0	0.0689655	0.153846	0.133333	0.03125	0	0.0307692	0.0731707	0
PTPN14|chr1:214529746	0.137931	0.0675857	0.0833333	0.0909091	0.0545143	0.153846	0.0487805	0.162162	0.125	0.0882353	0.132671	0.0643126	0.0915612	0.0632866	0.181818	0.0985309	0.0748828	0.0833333	0.11738	0.25	0.2	0.0909091	0.0769231	0.0543823	0	0.181818	0.133333	0.0434783	0.0526316	0	0.0232558	0	0.387097	0.0833333	0.0908226	0	0.15	0.0765299	0.0833333	0.0634231	0	0.214286	0.176471	0.0847848	0.0408163	0.025641	0.352941	0.0726937	0.0679607
AJUBA|chr14:23441442	0.363636	0.0588235	0.117647	0.0909091	0.0357143	0.103896	0.133333	0.1	0.30303	0.0555556	0.106076	0.242424	0.129032	0.0540853	0.1	0.166667	0.0597015	0.0625	0.0769231	0.2	0.28	0.025641	0.0294118	0.0666667	0	0.0651301	0	0.103448	0.179487	0	0	0.136364	0.100937	0.102564	0.25	0.125	0.097561	0.0555556	0.072832	0.0403924	0.116279	0.0769231	0.0694718	0.125	0.046875	0.0428571	0.181818	0.0648148	0.196429
SEC16A|chr9:139335555	0.102804	0	0	0	0.0166667	0.0133333	0.0133333	0.0157895	0.0115607	0.0244755	0.0545455	0.012987	0.0564516	0.0142857	0.0240964	0.108696	0.016129	0.0194175	0.157143	0	0.0131579	0.0285714	0.0412371	0.0133333	0.0134228	0	0.0108696	0.0127389	0.0491803	0.03125	0.008	0.013986	0.101695	0.0264901	0.07	0	0.00934579	0.00961538	0.0324675	0	0.0310078	0.0232558	0	0.0454545	0	0.0104167	0.04	0.0630631	0.0251572
DDX58|chr9:32456318	0.68	0.313901	0.404255	0.324989	0.3125	0.413793	0.35	0.563636	0.176471	0.517241	0.271559	0.352941	0.277778	0.260694	0.389844	0.567568	0.6	0.277778	0.433333	0.401966	0.25	0.230769	0.204545	0.166667	0.25	0.333333	0.333333	0.285714	0.407407	0.237775	0.428571	0.485714	0.363636	0.439024	0.615385	0.288925	0.410256	0.254592	0.615385	0.210526	0.142857	0.458333	0.307692	0.403226	0.23913	0.253773	0.6	0.473684	0.5
TEP1|chr14:20835139	0.666667	0.221485	0.257155	0.1	0.13027	0.219695	0.217885	0.238438	0.254714	0.0833333	0.276823	0.230769	0.3125	0.184176	0.18735	0.204039	0.223056	0.13893	0.219881	0.238814	0.13623	0.134755	0.4	0.166667	0.6	0.545455	0.166667	0.0833333	0.173913	0.375	0.333333	0.269231	0.21282	0.269231	0.3	0.181818	0.166667	0.164259	0.172441	0.166667	0.190476	0.285714	0.4	0.0555556	0.0833333	0.1	0.125	0.190476	0.184463
TEP1|chr14:20834491	0.019464	0.0154256	0.0147053	0.0151569	0.0526316	0	0.0108521	0.0155949	0.0122331	0	0.025195	0	0	0.0197595	0	0.0952381	0	0.0909091	0	0.0144549	0	0.0666667	0	0.0625	0.0150145	0.00636729	0.0161222	0.0131841	0	0.0123924	0.0833333	0	0.0246852	0	0.0179675	0.0107664	0.0127743	0.0179252	0	0.0158494	0.0110815	0	0.0186183	0.0833333	0	0	0.0333333	0	0.0153311
AJUBA|chr14:23441476	0.945946	0.941176	0.833333	0.875	0.857143	0.846154	0.828571	0.851064	0.84375	0.887097	0.849282	0.918919	0.974359	0.741249	1	0.956522	0.957143	0.833333	1	1	0.904762	0.818182	0.756757	0.84	0.878788	0.857039	0.846154	0.92	0.942857	0.857143	0.796296	0.758621	0.915325	0.837838	1	0.9	0.84	0.888889	0.901382	0.844634	0.87037	0.935484	0.807112	0.935897	0.835821	0.818182	0.818182	0.938596	0.948276
MREG|chr2:216807725	0.0909091	0	0.1	0	0	0.0882353	0	0	0	0.0350877	0.0125106	0	0	0.0171076	0.0625	0.04	0	0	0	0	0	0	0	0	0.0273973	0.00383124	0	0	0.05	0.00978136	0	0.0555556	0.0303002	0.172414	0.08	0.0125015	0	0	0	0.0134742	0	0	0	0.0465116	0	0.0555556	0.0196078	0.010989	0
FLNA|chrX:153579737	0	0.0288036	0	0	0.111111	0	0.04	0.0208333	0.0380142	0	0.0522283	0	0.0769231	0.0498793	0.0666667	0.107143	0	0.05	0.1	0.0306013	0.0327869	0	0	0.0308726	0	0.0367812	0.1	0.173913	0.0289855	0.105263	0.0344828	0.08	0.0697674	0	0.0609495	0	0.115942	0	0	0.0862507	0.0277778	0	0.0597015	0	0.164634	0	0	0.0277778	0.0833333
VKORC1|chr16:31102184	0	0	0	0	0.0540541	0	0.0697674	0.0434783	0.0689655	0.0857143	0	0.0434783	0.04	0	0	0.025	0	0.025	0.157895	0	0.0434783	0	0.121951	0.0952381	0.0714286	0	0.0416667	0	0.137931	0.0408163	0.0638298	0.0588235	0.03125	0.0465116	0.0416667	0.0882353	0	0.0487805	0	0.0507533	0.0882353	0.047619	0.0789474	0.0243902	0.0540541	0.05	0.0561798	0.0686275	0.0540541
DDX58|chr9:32456413	0.173913	0.146902	0.266667	0.0952043	0.0883121	0.3	0.333333	0.189655	0.466667	0.16	0.201105	0.153846	0.107143	0.0827822	0.181594	0.275862	0.171429	0.105263	0.2	0.197136	0.166667	0	0.137931	0.1	0	0.0769231	0.333333	0.0714286	0.288889	0.108041	0.0217391	0.117647	0.166667	0.297297	0.285714	0.0666667	0.105263	0.139046	0.14751	0.047619	0	0.157143	0.181818	0.274194	0.216216	0.0898716	0.210526	0.3	0.1
DDX58|chr9:32456371	0	0.043453	0.0681818	0.0314172	0.0666667	0.0588235	0	0.0350877	0	0.0645161	0.0396669	0.0769231	0.111111	0.0598073	0.153846	0.0322581	0.0789474	0.0416667	0.0645161	0	0.047619	0.0666667	0.05	0.0588235	0.1	0	0	0.1	0.025	0	0.125	0.0952381	0	0	0.375	0.153846	0.0857143	0.0400573	0.0480444	0.0666667	0.117647	0.0724638	0.0283375	0.0454545	0	0.0422791	0.111111	0	0.0588235
TEP1|chr14:20834515	0.151546	0.109533	0.153846	0.0963524	0.037037	0.171429	0	0.214286	0.11718	0.097561	0.136456	0.115385	0.185185	0.101069	0.0909091	0.137931	0.217391	0.133333	0.206897	0.0971411	0.125	0.05	0.1	0.125	0.0526316	0.0909091	0.0714286	0.0769231	0.0555556	0.0909091	0.263158	0.227273	0.107449	0.125	0.12477	0.107245	0.0909091	0.0831213	0.0769231	0.0789451	0.133333	0.24	0.0731591	0	0.037037	0	0.08	0.0851064	0.222222
CPT1A|chr11:68523904	0.0387597	0.0103093	0.025	0.025641	0.027027	0.0526316	0.00943396	0.0330579	0.0290698	0.0414508	0.0263051	0.0250896	0.0373444	0	0.142857	0.097561	0.0410959	0	0.128713	0.047619	0.0208333	0.0416667	0.0104167	0.0238095	0.0334928	0.00558659	0.028436	0.0158273	0.0851064	0.0215054	0.015625	0.0478261	0.0338983	0.0311111	0.10219	0.0212766	0.0373832	0	0.0151515	0.0253165	0.0138889	0.0163934	0.00892857	0.0725806	0.0216216	0.0162162	0.0237288	0.0666667	0
TEP1|chr14:20835190	0.433723	0.387116	0.456864	0.305408	0.197132	0.461863	0.331701	0.386856	0.404219	0.409091	0.356794	0.458333	0.375	0.206313	0.406556	0.181818	0.5	0.285906	0.386119	0.428147	0.274172	0.252235	0.238095	0.286992	0.4375	0.244061	0.272727	0.166667	0.263158	0	0.391304	0.48	0.380236	0.36	0.916667	0.384615	0.153846	0.313855	0.387165	0.25	0.421053	0.181818	0.315401	0.583333	0.375	0.3	0.5	0.5	0.7
CD99L2|chrX:149936224	0.0441176	0.130435	0.0941176	0	0.0441176	0	0.0631579	0.0681818	0.0454545	0.0273973	0.152542	0.02	0.0588235	0.040404	0.1	0.0810811	0.135135	0.0309278	0.12	0.0869565	0	0.0454545	0.0597015	0.0952381	0	0	0.047619	0.00735294	0.121495	0.0225564	0.0392157	0.0540541	0.0761905	0.0854701	0	0.0350877	0.0634921	0.0401279	0.0853659	0.0588235	0.0350877	0.113636	0.0810811	0.105263	0.0285714	0.0204082	0.0681818	0.04	0.03125
TEP1|chr14:20834521	0.0397937	0.02905	0.0769231	0.0168735	0	0	0	0.125	0.0352166	0.0487805	0.0345706	0.08	0.129032	0.0104883	0.0416667	0.0333333	0.04	0	0	0.038721	0	0	0	0.0243902	0.0555556	0.0909091	0.0714286	0	0.0588235	0	0.0454545	0.0416667	0.0268389	0.0555556	0.0427246	0.0277772	0.0382268	0.0419668	0.230769	0.0150547	0	0.04	0.0385131	0	0.0740741	0	0.0416667	0.0434783	0
TEP1|chr14:20835167	0.4	0.186396	0.348214	0.185599	0.2	0.248944	0.201169	0.273943	0.190203	0.347826	0.333333	0.166667	0.4	0.0848366	0.243017	0.2575	0.239857	0.166887	0.393829	0.264327	0.147053	0.11596	0.4	0.1909	0.375	0.208956	0.2	0.333333	0.1875	0.363636	0.3125	0.192308	0.200833	0.333333	0.285714	0.272727	0.384615	0.169853	0.243352	0	0.2	0.192308	0.454545	0.555556	0.130435	0.454545	0.193548	0.238095	0.196618
CD99L2|chrX:149936226	0.19697	0	0.091954	0.0434783	0.0869565	0.166667	0.0314136	0.110236	0.0232558	0.0821918	0.0847458	0.106383	0.0645161	0.122642	0.0952381	0.097561	0.117647	0.0625	0.0384615	0.0952381	0.0967742	0	0.172414	0.047619	0.0677966	0.0322581	0.117647	0.0769231	0.1	0.0230769	0.135922	0.165138	0.0392157	0.026087	0.129032	0.0535714	0.0967742	0.0318501	0.0916667	0.0588235	0.0877193	0.0434783	0.033557	0	0.0842697	0.0416667	0.0952381	0.04	0.15625
DTWD2|chr5:118173627	0.1	0	0.0771092	0.0625	0.08	0.0833333	0.1	0.185185	0.0645161	0	0.12574	0.1	0.148148	0	0.235294	0.172414	0.0838873	0.0454545	0.115385	0.0964027	0.125	0.0625	0	0	0.0645161	0.0483289	0.0852046	0	0.142857	0.0612558	0.2	0.15	0.127863	0	0.117647	0.0714286	0.272727	0.1	0.0654892	0.0766745	0.0416667	0	0.0455078	0.047619	0.0454545	0.181818	0.162791	0.0909091	0
CEP104|chr1:3730790	0.285714	0.0171381	0.1	0.0357163	0.0291488	0.0556821	0	0.0769231	0.0405077	0	0.0383367	0.0416667	0.0322581	0.0303559	0.0909091	0.135799	0.1	0	0.161572	0.058389	0.0769231	0.0234558	0.0208621	0.0833333	0.0769231	0	0.142857	0.15	0.0909091	0.181818	0	0	0	0.142857	0.0795702	0.0230989	0	0.0259714	0.0657673	0	0.0666667	0	0	0.375	0	0	0.1	0.0833333	0.0451396
FLCN|chr17:17116845	0.1	0	0	0.0625	0.0740741	0.037037	0.0178571	0.0666667	0.0666667	0.0277778	0.1	0.0857143	0	0.0769231	0	0.0344828	0.103448	0.0754717	0.0222222	0	0.115385	0.0526316	0.0512821	0.0416667	0	0.0434783	0.0434783	0.02	0.204082	0.121212	0.0289855	0.0645161	0	0	0.0457842	0.0434783	0.12069	0	0.230769	0.0333333	0.0652174	0	0.0540541	0.0645161	0.106061	0.047619	0.0526316	0	0
ICMT|chr1:6282770	0.0238095	0.0416667	0.0285714	0	0	0	0.0172414	0.0133333	0.00740741	0.0645161	0.105263	0.0215054	0.0793651	0	0.0727273	0.162162	0.0882353	0	0.0952381	0.0272833	0.037037	0	0	0	0.0522876	0.0444444	0.0675676	0.04	0	0.0142857	0.00826446	0.0888889	0.0338983	0	0.0645161	0	0.08	0.0227273	0.0506329	0	0	0.0140845	0	0.0547945	0	0.010101	0.0285714	0.166667	0.070922
NEGR1|chr1:72739725	1	1	1	0.818182	1	1	0.958333	1	1	1	1	1	1	1	1	1	1	1	1	1	1	0.866697	1	0.97561	1	1	1	1	1	1	1	1	1	1	1	0.952381	1	1	1	1	0.976744	1	1	1	1	1	1	0.988372	1
ACOX1|chr17:73940440	0.363636	0	0.0769231	0.0333333	0.190476	0.178555	0.179104	0.138889	0.15	0.173913	0.215264	0.259259	0.241379	0.0769231	0.3	0.341519	0.235727	0.0588235	0.464286	0.1	0.166667	0.0714286	0.151515	0.129032	0.122449	0	0.148936	0.0857143	0.357143	0.0588235	0.0833333	0.151515	0.357143	0.30303	0.333333	0.0869565	0.16129	0.111097	0.277778	0.0540541	0.211538	0.04	0.125	0.433333	0.108108	0.118644	0.349398	0.461538	0.181818
CARD8|chr19:48759084	0.127273	0.103448	0.153846	0	0.115746	0.222222	0.107143	0.236842	0.0833333	0.245902	0.140889	0.0689655	0.204545	0.103238	0.173913	0.266667	0.0714286	0.12	0.11889	0.122001	0.142857	0	0.111111	0	0.113636	0.238095	0.195122	0.0675676	0.226415	0.0666667	0.108696	0.151515	0.0588235	0.130435	0.157895	0.206897	0.169811	0.24	0.115385	0.148148	0.0434783	0.263158	0.0689655	0.2	0.121212	0	0.19403	0.117647	0.08
AZIN1|chr8:103841636	0.162791	0.144578	0.12381	0.0666667	0.0641711	0.0985915	0.100733	0.18306	0.190691	0.288714	0.26087	0.159624	0.283516	0.226667	0.376471	0.314136	0.259868	0.148649	0.41629	0.126214	0.136364	0.0375	0.0468085	0.166667	0.074199	0.0666667	0.175182	0.0618956	0.128571	0.0232558	0.1	0.172414	0.230769	0.124402	0.260163	0.0315789	0.118182	0.0660377	0.0514286	0.0288462	0.114943	0.0730594	0.0695652	0.127424	0.0833333	0.0783848	0.184426	0.117021	0.0641711
FLNA|chrX:153579842	0.384615	0.0249247	0.0769231	0.0458613	0.235294	0	0	0.0344828	0.0783129	0.081216	0.0592693	0	0	0.0179453	0.166667	0.25	0	0.0415321	0.154269	0.093017	0.097561	0	0	0.0464179	0.133333	0	0.0819045	0.133333	0.115385	0	0	0.125	0	0	0.121774	0	0.0408163	0.0492374	0.230769	0.0134615	0.037037	0.0454545	0.0833333	0.103448	0.024	0.0163934	0.172414	0.27027	0.0812001
DESI1|chr22:41996363	0.09375	0	0.0417535	0	0.014265	0	0.0526316	0.0952381	0	0.0714286	0.0254942	0	0	0	0.3	0.0909091	0.0588235	0.0909091	0.0879201	0.0192357	0.1	0	0	0.0184604	0.0294118	0	0.0740741	0	0.0645161	0	0	0	0	0.0666667	0.0666667	0.0555556	0	0.0226484	0	0.0167461	0.0681818	0	0.04	0.12766	0.025	0	0.0952381	0.0371039	0.030303
FLNA|chrX:153579878	0.181818	0.0250124	0	0	0.030303	0	0	0.025	0.2	0	0.0529286	0.0526316	0	0.0018691	0	0.314286	0	0	0.0788219	0.0305698	0.0178571	0	0.0196078	0.0220682	0	0	0	0	0.0333333	0	0	0.0769231	0	0	0.050018	0	0	0	0	0.00284029	0	0.047619	0	0.0322581	0.0247934	0	0.114286	0.108696	0.0182932
GMEB2|chr20:62220664	0	0	0.0193784	0	0.0666667	0	0	0.0333333	0.027027	0.0163934	0.0281513	0.025	0	0	0.1	0.1	0	0	0.136364	0.0173112	0.142857	0	0	0	0	0	0.113636	0.0410959	0	0	0.0149254	0	0	0.0833333	0.0458381	0	0.0294118	0	0.0434783	0.00764736	0.0681818	0	0	0	0.00961538	0.0185185	0.0909091	0	0
JMJD1C|chr10:64982007	1	1	1	0.921214	0.942236	0.969524	1	1	1	1	0.966259	1	1	0.969231	0.947331	0.974102	0.980488	0.945166	0.976746	0.991304	0.90335	0.925139	0.904778	0.954063	1	1	1	1	1	1	1	0.947368	0.973776	0.96875	0.882353	0.970588	0.942443	1	1	1	1	0.974327	0.943913	1	0.913043	1	1	1	1
AJUBA|chr14:23441478	0.125	0	0.05	0.0384615	0.0357143	0.0151515	0.0571429	0.0444444	0.03125	0.0508475	0.0528312	0.0263158	0	0.0148856	0	0.166667	0.084507	0.0769231	0.25	0	0.0434783	0	0	0	0.03125	0.00970319	0.0384615	0.0833333	0.0571429	0	0.037037	0.0714286	0.035493	0.157895	0.214286	0	0	0	0.0355409	0.011539	0.0740741	0.0344828	0.0206174	0.038961	0.0714286	0	0.0454545	0.0701754	0.0517241
PSMB2|chr1:36067003	0.0588235	0.0263667	0.036202	0	0.0256209	0.0227045	0	0.047619	0.0769231	0	0.0264288	0.0555556	0	0.0165466	0.0525989	0	0	0.0588235	0.0489876	0.01397	0	0.0119747	0	0	0.0588235	0	0.0909091	0.0416667	0	0.014197	0.0243782	0.0290101	0.0274288	0.0714286	0.142857	0.0407162	0	0	0	0.0029739	0	0	0.0104399	0	0.137931	0.037037	0.0810811	0.0714286	0
PDCD7|chr15:65425992	0	0.0625	0.0119636	0.0217029	0.0118687	0.0152524	0	0	0.0173176	0.0170714	0.0178222	0.0666667	0	0.0186842	0.0174109	0.0177972	0.0155029	0.0109005	0.0113224	0.0124901	0.00921527	0.00944941	0.0104997	0.0116913	0	0	0.0357143	0	0.04	0	0.0526316	0.0526316	0.0322581	0.0222222	0	0	0.0714286	0	0.0697674	0.0145099	0	0.047619	0.0227273	0.0434783	0.0909091	0.04	0	0.0666667	0.0285714
AJUBA|chr14:23441380	0.12766	0.0344828	0.047619	0.0909091	0.0681818	0.0674157	0.0862069	0.0704225	0.0227273	0.101449	0.121579	0	0.181818	0.0522304	0.2	0.151515	0.0990099	0.1	0.3125	0.0416667	0	0.0175439	0.0625	0.0625	0.030303	0.0331644	0.08	0.0222222	0.0222222	0.0434783	0.0588235	0.230769	0.205241	0.0869565	0.125	0.0666667	0.0357143	0.0769231	0.0639731	0.0492104	0.0724638	0.0535714	0	0.079646	0.0609756	0.0273973	0.0634921	0.0967742	0.0833333
CIZ1|chr9:130953032	0.0220994	0.00353357	0.0923077	0.00917431	0.0140845	0.0121951	0.0427807	0.0246914	0.0189873	0.00787402	0	0.00711744	0.0332681	0.0347826	0.0672269	0.0547945	0.0260417	0.0176991	0.0677966	0.0461538	0.0147059	0	0	0.00980392	0.0117647	0	0.0308642	0.00588235	0.020592	0.021978	0.00902527	0.0590909	0.11658	0.0415584	0.0305677	0.0221402	0.0882353	0.0111732	0.0268199	0.00456621	0.00615385	0.0152439	0.0539683	0.019802	0.0593472	0.0140845	0.0172745	0.045	0.0117302
PTPN14|chr1:214529721	0	0.103375	0.153846	0.058017	0.0484382	0	0.0921053	0.166667	0.0789474	0.153846	0.181818	0.0946969	0.0600251	0.0394179	0.073344	0.0577363	0.0780888	0.0362253	0.0634284	0	0.0952381	0.03863	0	0.0576379	0	0	0	0	0.25	0	0.0645161	0.176471	0.037037	0.0733352	0.0767979	0.241379	0.16	0	0.0555556	0.056703	0.0909091	0.153846	0.416667	0.0749858	0.0666667	0.135135	0	0.0691886	0.0725388
MIR4436A(dist=73696),NONE(dist=NONE)|chr2:89185664	0.011236	0	0.0243902	0.0186047	0.189831	0.0207852	0.0528302	0.276151	0	0.0441176	0.04	0.0152284	0.146341	0.2	0.00720721	0.00310559	0.0166667	0.024024	0.0461538	0.0598291	0.00835655	0	0.119522	0.0434783	0.0208333	0.0535714	0.114504	0.010101	0.0666667	0.0618557	0.0106383	0.0102041	0	0.0177778	0	0.12069	0.0243902	0.00543478	0.0206186	0.0330579	0.0425488	0.0227273	0.0431034	0.0482955	0.0276339	0.0246592	0.201149	0.0044843	0.00446429
TEP1|chr14:20835042	0.11304	0	0.0914296	0.0614032	0.0653464	0.0769231	0.0713985	0.110343	0.2	0.142857	0.126969	0.117647	0.104606	0.0459642	0.214286	0.108364	0.166667	0.0684917	0.123197	0.10606	0.272727	0.0517384	0.0909091	0.142857	0	0.0686574	0.4	0.133333	0.153846	0.0714286	0.181818	0.1	0.272727	0	0.0866529	0.0923439	0.0810684	0.0720788	0.0657177	0.0353668	0	0.0769231	0.0491005	0.117647	0.0454545	0.238095	0.037037	0.25	0.307692
AP3S2,C15orf38-AP3S2|chr15:90374704	0.047619	0	0	0	0.0198567	0	0.05	0.0434783	0	0.0483871	0	0.0638298	0.0188679	0	0.153846	0.111111	0.08	0	0	0	0.05	0	0	0.0588235	0.0862069	0.0333333	0	0	0.0526316	0.0697674	0.0273973	0.025	0	0.104478	0	0	0.0416667	0	0.0344828	0	0.0350877	0.0540541	0.0277778	0.0769231	0.0697674	0	0.0147059	0.0714286	0.037037
PTPN14|chr1:214529742	0.206897	0.121331	0.136364	0.1	0.10432	0.142857	0.12987	0.117647	0.097561	0.0882353	0.131085	0.0839589	0.140686	0.118376	0.181818	0.139252	0.115657	0.0909091	0.103456	0.166667	0.0625	0.166667	0.0769231	0.0902543	0.214286	0.3	0.0625	0	0.0555556	0	0.219512	0.111111	0.258065	0.142407	0.139087	0.111111	0.166667	0.10094	0.125	0.0873144	0	0	0.0625	0.125608	0.106383	0.108108	0.266667	0.108881	0.127195
CXorf56|chrX:118672363	0	0.25	0.142857	0.03125	0	0.129032	0.0588235	0.166667	0.0714286	0	0.115956	0	0.117647	0	0.225806	0.229167	0	0.0638298	0.193548	0.25	0	0	0.130435	0.0238095	0	0.0250052	0.0625	0.0833333	0.142857	0.0909091	0.0909091	0.28	0.105263	0	0	0.117647	0.15	0.0526316	0.12	0.0833333	0.12	0.151515	0.0625	0.0833333	0.136364	0.0412911	0.0833333	0.116279	0
DESI1|chr22:41995284	0.0357143	0.037037	0.125	0	0.0512821	0.05	0.06	0.0454545	0.04	0.0571429	0.181818	0.0390625	0.0923077	0.025	0.115385	0.142857	0.0405405	0.0483871	0.148148	0.0869565	0.0566038	0	0	0.0238095	0.0243902	0	0.0465116	0.0416667	0.0322581	0.0714286	0.0638298	0.0322581	0.114286	0.037037	0	0.117647	0.1	0.0329022	0.138889	0.0188679	0.0265487	0.0568182	0	0.0666667	0.0909091	0.0322581	0.0620155	0.115385	0.01
FLCN|chr17:17116854	0	0	0	0.0666667	0.0952381	0.0344828	0	0.0196078	0.0222222	0.05	0	0.0263158	0	0	0	0	0.03125	0.0714286	0.04	0	0	0.0243902	0.0512821	0.05	0	0	0	0	0	0.0277778	0	0	0.0625	0	0	0	0.0327869	0	0.166667	0.0434783	0	0	0	0.030303	0.0294118	0.0238095	0.0196078	0	0
SAR1A|chr10:71923487	0.969231	1	0.981818	0.934211	0.950617	0.931373	0.962162	0.848837	0.953125	0.863636	1	0.902439	0.880282	1	0.894737	0.899083	0.902439	0.871429	0.936364	1	0.802632	0.928571	0.928	0.857143	0.98	0.979592	0.985915	1	0.976303	1	0.947368	0.952941	0.97861	0.972678	0.995074	0.956522	0.95977	0.990291	0.972477	0.969697	0.988024	1	0.977273	0.96319	0.958333	0.977778	0.963542	0.967742	0.993151
SDE2|chr1:226171400	0.3125	0.224815	0.0833333	0.25	0.158654	0.285714	0.3125	0.28	0.351351	0.326087	0.274857	0.230769	0.457143	0.2	0.470588	0.388889	0.514286	0.4	0.5	0.314418	0.333333	0.0666667	0.15	0.181818	0.166667	0.177032	0.411765	0.142857	0.307692	0.186273	0.171429	0.307692	0.326428	0.421053	0.381321	0.234268	0	0.214108	0.279323	0.229592	0.230769	0.333333	0.2	0.521739	0.15625	0.130435	0.366667	0.411765	0.217391
TEP1|chr14:20834377	0.0554438	0.0441818	0.153846	0	0.0454545	0	0.0909091	0.0769231	0.0833333	0	0.0448483	0	0.103448	0.0345767	0.0769231	0.15	0	0.0416667	0.222222	0.0451982	0.0357143	0.0555556	0	0.0666667	0	0	0	0	0.103448	0.166667	0.0526316	0.0625	0.0776138	0.0384615	0.0501813	0	0	0	0.0453813	0.0555556	0	0.0333333	0.0284523	0	0.0769231	0	0.0425532	0.0512821	0.142857
GSK3B|chr3:119545199	0.025641	0	0.0769231	0	0.0454545	0	0	0.0652174	0.0526316	0.049505	0.0376024	0.0655738	0	0.176471	0.142857	0.111111	0.0243902	0	0.0833333	0.0714286	0.0377358	0	0.0212766	0	0.0227273	0.0246318	0.0810811	0	0.0632911	0	0.0222222	0.0277778	0.0416667	0.047619	0.0833333	0.05	0	0.0312726	0.0714286	0	0.0434783	0.111111	0.125	0.147059	0.122807	0	0.0526316	0.0299625	0
SPPL3|chr12:121201688	0	0.0677966	0	0.105263	0	0.142857	0.106061	0.057971	0	0	0.05	0	0	0	0.0833333	0.0588235	0	0.176471	0	0.222222	0.027027	0.129032	0	0.181818	0	0.0588235	0.0212766	0.0333333	0.03125	0	0.011236	0	0	0.0125	0.00806452	0	0	0	0.02	0	0.0487805	0.0754717	0.0163934	0.0227273	0	0.0185185	0.0150376	0	0.0232558
CEP41|chr7:130037177	0.0235889	0	0.0114519	0.0122746	0.0666667	0	0.0625	0.0216791	0.0162372	0.0434783	0	0	0.0190208	0	0.0384615	0	0.0234505	0	0	0.0136618	0.0147261	0	0.0128543	0.1	0	0.00813797	0.0126616	0	0	0	0	0	0.00884758	0	0.0194502	0.047619	0.0833333	0	0	0.00536127	0	0	0	0.0183722	0.0222222	0.0104663	0.0384615	0	0.0170526
PDCD7|chr15:65426067	0.151515	0.0505051	0.0499941	0.0181677	0.0202739	0.0274653	0.2	0.0714286	0.0326412	0.037121	0.0351726	0.0666667	0.037037	0.0209845	0.0576509	0.0418077	0.0352186	0.0199055	0.0482684	0.0433471	0.0261678	0.0111334	0.0208728	0.0271111	0	0.0983607	0.0363636	0.0107527	0.0344828	0	0.0434783	0.02	0.0973451	0.0240964	0.025974	0.037037	0.150943	0.0408163	0.0666667	0	0	0	0.0285714	0.0483871	0.12	0.0434783	0	0.117647	0.0384615
LMAN1|chr18:56996942	0.0710059	0	0.0357143	0.0116279	0.0326087	0.0347222	0.0175439	0.0338983	0.0508475	0.0295082	0.0449438	0.0258065	0.0588235	0.0232558	0.0254237	0.0382166	0.0333333	0.0203046	0.0839695	0.0491803	0.0377358	0.0416667	0.0291971	0.0408163	0.035	0.12	0.046729	0.0136054	0.0697674	0.0416667	0.0326797	0.0555556	0.0740741	0.0604027	0.107692	0.0454545	0	0	0.026087	0.0147059	0.0294118	0.0340136	0.025641	0.108108	0.00662252	0	0	0.0454545	0
C17orf61-PLSCR3|chr17:7293182	0.0265487	0	0.0408163	0	0.0338983	0	0.00719424	0.0291262	0.0533333	0.0192308	0	0.0333333	0.0142857	0	0.111111	0.0789474	0.0142857	0.0232558	0.0416667	0	0	0	0	0	0	0	0	0	0.0505618	0.0403226	0.0165289	0.0102041	0.0133333	0.0342466	0.0361446	0.0116279	0.0540541	0.0188679	0.0178571	0	0.0225564	0.0192308	0	0.0163934	0.013986	0.0322581	0.0137615	0.0670732	0.00595238
SDE2|chr1:226171362	0	0	0	0.0555556	0.1	0.05	0	0	0	0.0862069	0.0309524	0	0.111111	0.117647	0.0384615	0.0588235	0	0.0666667	0.136364	0.0213238	0	0.0625	0	0	0	0.0169962	0	0	0	0.0180947	0	0.0689655	0.0489765	0.0555556	0	0.0204597	0	0.0192761	0	0.0176219	0.133333	0	0.0250363	0.0952381	0	0	0.0277778	0.235294	0.0606061
DESI1|chr22:41995260	0.627119	0.09375	0.368421	0.241379	0.0645161	0.363636	0.254545	0.358209	0.375	0.397059	0.454545	0.198473	0.291139	0.0434783	0.333333	0.351351	0.389831	0.181818	0.56	0.222222	0.235294	0.0277778	0.285714	0.325	0.209302	0.24	0.447368	0.152542	0.277778	0.181818	0.318182	0.4	0.310345	0.428571	0.454545	0.108108	0.36	0.25	0.25	0.175	0.247706	0.298701	0.0571429	0.540984	0.108696	0.216495	0.313433	0.37037	0.195402
AJUBA|chr14:23442028	0.408163	0.333333	0.325418	0.0714286	0.166667	0.390244	0.103448	0.47619	0.380952	0.347826	0.317814	0.25	0.227273	0.253758	0.414327	0.409688	0.384615	0.201044	0.368443	0.0666667	0.25	0.0833333	0.0434783	0.222222	0.253521	0.181733	0.382979	0.0277778	0.380952	0.115385	0.344262	0.37037	0	0.32	0.4	0.235294	0.195122	0.238095	0.29755	0.201288	0.322581	0.25	0.0833333	0.291667	0.242991	0.101449	0.315068	0.324324	0.253731
MGAT1|chr5:180222740	0	0	0.0156125	0	0	0.05	0	0	0.0588235	0	0.0179311	0	0	0.00601815	0	0	0.0714286	0.0294118	0.0161461	0.0206314	0.0434783	0	0.0666667	0.0666667	0	0.1	0.0146728	0	0	0	0.05	0.0434783	0.0211467	0	0	0	0	0	0	0.0163219	0.142857	0	0.0123518	0	0	0.0105028	0.0363636	0	0
TEP1|chr14:20834382	0.0594597	0.044407	0.0909091	0	0.05	0.08	0.0391784	0.153846	0	0	0.0529775	0.0588235	0.037037	0.0286562	0	0.111111	0	0.0434783	0	0.0426778	0.08	0	0.0227273	0.0333333	0.0869565	0	0	0.0833333	0.037037	0	0.15	0.0625	0.067634	0	0.0524005	0.142857	0.153846	0.181818	0.0442303	0.125	0.0625	0.0344828	0.0252613	0.0625	0	0	0.0444444	0.0277778	0
MSR1|chr8:15965498	0.0555556	0	0	0	0	0	0.0263158	0.0571429	0	0	0.0322581	0	0	0.0180367	0	0	0	0	0.0243902	0	0	0	0	0	0.0333333	0.108696	0	0	0	0.015873	0.046875	0.0733945	0.0350877	0.08	0.0166667	0	0.0851064	0	0.0240964	0.0309731	0	0.103448	0	0	0	0.0171584	0.0322581	0	0.0256037
TEP1|chr14:20835057	0.431973	0.3	0.465663	0.299603	0.173505	0.401854	0.303579	0.365298	0.410423	0.25	0.275726	0.4375	0.429694	0.224289	0.333333	0.466837	0.3	0.315836	0.474281	0.418106	0.243407	0.169479	0.0588235	0.235294	0.294118	0.227002	0.38672	0.5	0.333333	0.333333	0.5	0.764706	0.166667	0.583333	0.480402	0.281241	0.317	0.270184	0.329924	0.203495	0.347651	0.360851	0.284504	0.315789	0.388889	0.47619	0.318182	0.25	0.454545
NBPF1|chr1:16889687	0.0439906	0.16	0	0.0357375	0.047619	0.0446683	0	0	0.0432525	0.045341	0.0294897	0	0	0.0580754	0.0588235	0	0.047619	0	0.053445	0.0387668	0	0.0909091	0	0	0	0.075	0.230769	0.0769231	0.027027	0	0.12	0.173913	0.0864048	0.0555556	0	0.0588235	0.0625	0.1	0	0	0.107143	0.2	0	0.142857	0.047619	0.0357143	0	0.117647	0.1
RNF216|chr7:5662192	0.117647	0	0.190476	0.0416667	0.130435	0.027027	0.0649351	0.0842105	0.0208333	0.0547945	0	0.0588235	0.0227273	0.0384615	0.15	0.0909091	0	0.030303	0.148148	0.235294	0.0740741	0.0909091	0.0701754	0	0.0190476	0	0.121212	0.0547945	0.0721649	0.104167	0.0220588	0.0408163	0.0882353	0.0869565	0.103448	0.0491803	0.175	0	0.104167	0.2	0.0617284	0.0238095	0.0420168	0.173913	0.0458716	0.0227273	0.0555556	0.206897	0.0222222
POLR1A|chr2:86253742	0.0864198	0	0.1	0	0.0153846	0.015625	0	0.0155039	0.0458015	0.035461	0.0434783	0.0214286	0.0431034	0.047619	0.0555556	0.0428571	0.0298507	0.0204082	0.171875	0.027027	0.0384615	0.015625	0	0	0.0373134	0	0.0632911	0.0196078	0.0705882	0.0138889	0.0353982	0.0519481	0.0517241	0.0248756	0.0839695	0.0925926	0.047619	0.0420168	0.0344828	0	0.0505051	0.00952381	0.0294118	0.0645161	0.0165289	0	0.0350877	0.0306748	0.0162602
GGTLC2(dist=65116),MIR650(dist=109786)|chr22:23055484	0	0.04	0	0.0242131	0.0204678	0.0291971	0.00126088	0	0.0070922	0.0291262	0	0.00251256	0.00216763	0	0.00157978	0.126582	0.00196078	0.00215983	0.020202	0.025641	0.00419287	0.00763359	0.0280899	0.0588235	0.291295	0.0263158	0.0550847	0	0	0.00152905	0.0230088	0.0221402	0	0.00985097	0.00179426	0.00211082	0.00678076	0.00416667	0.0140647	0.00409836	0.032212	0.0175439	0.0581818	0.00386997	0.0152225	0	0	0	0.0140187
GGA2|chr16:23476474	0	0	0.0666667	0	0	0	0.05	0.03125	0	0	0.0206765	0.0769231	0	0.0645161	0	0	0	0.0243902	0.1	0	0.0555556	0.0689655	0.0344828	0.0555556	0.0181818	0	0.0434783	0.0138889	0.0571429	0.0909091	0	0.125	0.105263	0.118644	0	0	0	0	0	0.0645161	0.0465116	0.0357143	0.030303	0	0.03125	0.027027	0	0.0454545	0.0344828
TEP1|chr14:20834387	0.265514	0.195215	0.287505	0.133333	0.214286	0.263158	0.230725	0.181818	0.1	0.347826	0.27094	0.0666667	0.217391	0.160694	0.166667	0.166667	0.277778	0.238095	0.375	0.289392	0.08	0.1875	0.075	0.172414	0.217391	0.238095	0.2	0.1	0.26087	0.195051	0.285714	0.214286	0.239528	0.0952381	0.292998	0.3	0.230769	0.2	0.206683	0.133333	0.1875	0.241379	0.158655	0.4375	0.380952	0.130435	0.295455	0.212121	0.416667
PTPN14|chr1:214529122	0	0.0203162	0	0.0119701	0.0174198	0	0	0	0	0	0.0101705	0.0125336	0.0178177	0.0128672	0.0185907	0.0156708	0.0136833	0.0769231	0.0155936	0.00878002	0	0.0113049	0	0	0	0	0.0123338	0.030303	0.04	0	0	0	0	0	0	0	0	0	0	0.00893764	0	0.0165785	0.0384615	0	0	0	0.011135	0.0121941	0.0154882
PURB|chr7:44920639	0.0882353	0	0.016129	0	0.0357143	0.0238095	0.0289855	0.078125	0.0133333	0.193548	0.0967742	0.0172414	0.0338983	0	0.294118	0.0967742	0.0714286	0	0.153846	0.0606061	0.0568182	0	0	0.0701754	0.0125	0	0	0.0857143	0.0454545	0.03125	0.0434783	0.125	0.153846	0.0185185	0	0	0.04	0	0.0285714	0.0256072	0.0196078	0.027027	0	0.142857	0.0243902	0.0246914	0.037037	0	0
AJUBA|chr14:23441443	0.2	0.1875	0.266667	0.0434783	0.0357143	0.0519481	0.162791	0.0701754	0.125	0.153846	0.140751	0	0.129032	0.0867999	0.333333	0.304348	0.0447761	0	0.230769	0.133333	0.16	0.025	0.0322581	0.142857	0.113208	0.0741055	0.0625	0.103448	0.194444	0.0588235	0	0.363636	0.13482	0.1	0.238095	0.0555556	0.0952381	0.0588235	0.108362	0.0894817	0.142857	0.219512	0.0687515	0.133333	0.0983607	0.0422535	0.109091	0.0462963	0.145455
PTPN14|chr1:214529247	0.2	0.307692	0.08	0.14389	0.109089	0.239515	0.166667	0.166667	0.142857	0.409091	0.246376	0.144563	0.201042	0.159072	0.208955	0.237756	0.228161	0.130218	0.328259	0.200545	0.121299	0.0966879	0.4	0.17177	0.0952381	0.135135	0.263158	0.241379	0.230769	0	0.226667	0.0526316	0.368421	0.0384615	0.2	0.153846	0.166667	0.222222	0.214286	0.144807	0.111111	0.285714	0.166667	0.473684	0.259259	0.0697674	0.235294	0.222222	0.266667
DENND1A|chr9:126142721	0	0	0	0	0.0588235	0	0	0.0188679	0	0	0	0.0188679	0.0526316	0	0.111111	0.0625	0.0357143	0	0	0	0	0.0357143	0.0243902	0	0.0192308	0	0.0833333	0	0.0754717	0	0.0353982	0.118421	0.117647	0.0744681	0.0877193	0.037037	0.0588235	0.0243902	0	0	0.0243902	0	0.0344828	0.0298507	0.056338	0	0.0208333	0.0752688	0.0192308
DTWD2|chr5:118173623	0.238095	0.0666667	0	0	0.185185	0.307692	0.166667	0.148148	0.166667	0.136364	0.136068	0.102564	0.32	0.0833333	0.1875	0.185185	0.124275	0.217391	0.192308	0.0963626	0.0625	0.0625	0.05	0.1	0.0645161	0.0777854	0.108574	0.0625	0.142857	0.0656893	0	0.142857	0.113114	0.272727	0.111111	0.2	0.0833333	0.210526	0.101061	0.0723493	0.12	0.266667	0.086465	0.157895	0.217391	0.0909091	0.133333	0.173913	0.238095
PTPN14|chr1:214529218	0.166667	0	0	0.067412	0.057832	0.0877428	0.0465116	0.15625	0.0909091	0.105263	0.0693337	0.0762069	0.0718279	0.0542117	0.080908	0.0971045	0.0637216	0	0.100106	0.10551	0.176471	0.0397214	0.272727	0.1	0	0.142857	0	0.0434783	0.166667	0.0285714	0.0677966	0.162162	0.0588235	0.217391	0	0.104167	0.119048	0.0967742	0.133333	0.0547909	0.222222	0	0.113636	0	0.0769231	0.0666667	0.16129	0	0
AJUBA|chr14:23441444	0.1	0.0625	0	0	0.0357143	0	0	0.0350877	0.0625	0.0185185	0.0302706	0.03125	0.03125	0.0118217	0	0.12	0.0447761	0.0666667	0	0	0	0.0512821	0	0	0.04	0.00882286	0.0588235	0	0.0285714	0	0	0.0952381	0.0275132	0	0.0416667	0	0	0	0.0180396	0.00618225	0.0454545	0	0.016331	0.0444444	0.016129	0.0142857	0.185185	0.0190476	0.0377358
PUM2|chr2:20450819	0.301887	0.0645161	0.259259	0.166667	0.131579	0.150685	0.234043	0.304762	0.211538	0.224719	0.325581	0.253333	0.247191	0.0606061	0.465116	0.44	0.24	0.075	0.444444	0.22	0.125	0.0434783	0.0666667	0.227848	0.0406977	0.137931	0.289855	0.0423729	0.195122	0.0952381	0.160305	0.263736	0.423077	0.269737	0.358974	0.0740741	0.222222	0.0689655	0.147727	0.145833	0.204545	0.247619	0.138462	0.302752	0.141935	0.0927835	0.145299	0.15625	0.0972222
TEP1|chr14:20835060	0.755446	0.7	0.774027	0.483262	0.727273	0.663916	0.7254	0.612828	0.8	0.833333	0.763406	0.625	0.686186	0.341288	0.666667	0.741582	0.545455	0.660934	0.664878	0.704589	0.550308	0.438661	0.409091	0.714286	0.8	0.568943	0.709228	0.588235	0.583333	0.857143	0.470588	0.666667	0.9	0.866667	0.767366	0.624504	0.591923	0.602697	0.602186	0.49412	0.727273	0.641108	0.601265	0.842105	0.722222	0.590909	0.5	0.75	0.727273
PTPN14|chr1:214529740	0.551724	0.66611	0.666667	0.2	0.577836	0.785714	0.734177	0.764706	0.560976	0.794118	0.763406	0.58806	0.75348	0.559943	0.6	0.8	0.796095	0.4	0.840518	0.5	0.722222	0.25	0.428571	0.684763	0.5	0.3	0.588235	0.28	0.777778	0.307692	0.928571	0.789474	0.5625	0.651399	0.745581	0.814815	0.638889	0.60078	0.5	0.532727	0.583333	0.555556	0.647059	0.761501	0.541667	0.805556	0.4375	0.623547	0.700076
NUP43|chr6:150046741	0.545455	0.163546	0.255217	0.201407	0.142857	0.3125	0.526316	0.375	0.538462	0.625	0.113095	0.222222	0.210526	0	0.272727	0.222222	0.346154	0.0666667	0.3	0.181715	0.266667	0.104062	0.214286	0.25	0.195652	0.0769231	0.5	0.261905	0.212766	0.15277	0.311111	0.3125	0.22996	0.258065	0.48	0.105263	0.285714	0.259259	0.166667	0.0864495	0.185185	0.333333	0	0.428571	0.169811	0.105263	0.388889	0.136364	0.393939
TEP1|chr14:20835178	0.20524	0.16574	0.232692	0.18509	0.0931112	0.226865	0.201047	0.242422	0.17737	0.318182	0.219216	0.28	0.266667	0.117418	0.307538	0.4	0.195404	0.133314	0.324686	0.204352	0.112098	0.0714045	0	0.173536	0.222222	0.172069	0.166667	0.117647	0.315789	0.25	0.157895	0.2	0.248943	0.56	0.454545	0.181818	0.333333	0.17082	0.227225	0	0.210526	0.25	0.147402	0.361111	0.304348	0.157409	0.259259	0.210526	0.1
TEP1|chr14:20835121	0.166667	0.180023	0.282958	0.181818	0.134144	0.3	0.172487	0.242888	0.20869	0.363636	0.358105	0.272727	0.266667	0.140294	0.284123	0.276319	0.291873	0.168971	0.363723	0.257285	0.1875	0.0967652	0.142857	0.210526	0.136364	0.25	0.0769231	0.0416667	0.2	0.117647	0.428571	0.28	0.207571	0.230769	0.241996	0.152091	0.166667	0.168692	0.186759	0.160224	0.235294	0.214286	0.153846	0.285714	0.3	0.166667	0.28	0.117647	0.1699
MIR4436A(dist=73488),NONE(dist=NONE)|chr2:89185456	0.000988142	0.0105263	0.114173	0.00503145	0.140292	0.0437299	0.0605845	0.0467654	0.0898693	0.0282132	0.153005	0.00932203	0.0315744	0	0.0170648	0.00199269	0.0731949	0.0963027	0.148148	0.00892288	0.0057947	0.00815851	0.0516624	0	0.210182	0.0055991	0.0755864	0.0105263	0.019802	0.0134615	0.00553506	0.0526925	0.03	0.00470588	0.011994	0.00381679	0.0146475	0	0.0307763	0.0530086	0.0201844	0.0179641	0.0814558	0.00229183	0.020936	0.0833333	0.00273411	0.00184843	0.0039557
TEP1|chr14:20835092	0.301189	0.296418	0.336073	0.26208	0.4375	0.2	0.25118	0.31417	0.248614	0.470588	0.313436	0.333333	0.272727	0.233394	0.5	0.357123	0.344206	0.283381	0.3	0.333082	0.2	0.202773	0.4375	0.375	0.285714	0.235415	0.29766	0.0869565	0.275862	0.466667	0.388889	0.263158	0.322326	0.318182	0.316034	0.322076	0.4	0.265574	0.27925	0.211877	0.4375	0.357143	0.5	0.346154	0.15	0.388889	0.2	0.0714286	0.265067
PTPN14|chr1:214529234	0.809524	0.75	0.576923	0.650546	0.606433	0.782287	0.756098	0.625	0.782609	0.85	0.810316	0.631709	0.74699	0.660119	0.836217	0.812211	0.766827	0.676158	0.800337	0.812378	0.607825	0.518859	0.681252	0.666026	0.529412	0.75	0.947368	0.44	0.814815	0.6	0.702703	0.861111	0.823529	0.88	0.764706	0.78	0.811321	0.634146	0.714286	0.602043	0.421053	0.923077	0.456522	0.823529	0.625	0.636364	0.909091	0.869565	0.857143
FAM126B|chr2:201928715	0.971154	1	1	1	1	0.95082	1	0.991935	1	0.991736	0.928571	1	0.977273	1	1	1	1	0.954545	1	1	1	1	0.965517	1	1	1	1	0.994681	0.988764	1	0.981982	1	1	1	0.989583	0.969697	1	0.991453	0.987805	0.966923	1	1	0.985075	0.98	0.964286	0.975	0.984456	1	0.969388
VEZF1|chr17:56049825	0.238095	0.121212	0.0461538	0.0204082	0.0212766	0	0.0375	0.102564	0.111111	0.191304	0.181818	0.0517241	0.175	0	0.0769231	0.0967742	0.0434783	0.0307692	0.115385	0.117647	0.0263158	0	0.0319149	0.0447761	0.112903	0	0.192982	0.0454545	0.0833333	0	0.0512821	0.273973	0.104167	0.0181818	0.105263	0	0	0	0.14	0	0.0535714	0.192308	0	0.0697674	0.0326087	0.0392157	0.114754	0.230769	0.047619
KIAA0930|chr22:45589864	0.333333	0.4	0.5	0.347274	0.218447	0.513859	0.307692	0.545455	0.478261	0.375	0.411297	0.35	0.75	0.302349	0.482997	0.5292	0.769231	0.285714	0.611111	0.461727	0.357143	0.176471	0.214286	0.166667	0.28	0.666667	0.727273	0.103448	0.333333	0.333333	0.5	0.25	0.722222	0.863636	0.375	0.0666667	0.368421	0.411765	0.294118	0.262246	0.326923	0.44	0.47619	0.518519	0.327273	0.418605	0.483871	0.470588	0.578947
CARD8|chr19:48759085	0	0.0333333	0	0	0	0.208333	0	0.189189	0.0277778	0.016129	0.0372706	0.0333333	0.116279	0.0474753	0	0.0555556	0.0555556	0	0.0456574	0.0353507	0.0454545	0.0322581	0.047619	0.05	0.0222222	0.047619	0.075	0.0571429	0.0188679	0	0.0337079	0.0882353	0	0.0227273	0.128205	0.0357143	0.115385	0.0416667	0	0.08	0.0869565	0.027027	0	0.0784314	0.0606061	0	0.0447761	0	0
DDX58|chr9:32456365	0.346154	0.186744	0.391304	0.180623	0.294118	0.212121	0.266667	0.357143	0.333333	0.176471	0.329958	0.0769231	0.2	0.157384	0.307692	0.382353	0.342105	0.173913	0.382353	0.0769231	0.428571	0.1	0.288889	0.157895	0.179812	0	0.285714	0.25	0.243902	0.363636	0.133333	0.217391	0.241379	0.27027	0.666667	0.266667	0.153846	0.200549	0.211001	0.214286	0.176471	0.267606	0.333333	0.391304	0.365854	0.183452	0.342105	0.117647	0.25
TEP1|chr14:20834493	0.182105	0.150511	0.224932	0.0913682	0.190476	0.2	0.2	0.229795	0.170872	0.25	0.174709	0	0.333333	0.0960597	0.285714	0.25	0.142857	0.181818	0.375	0.208451	0.266667	0	0.0555556	0.15625	0.106819	0.101626	0.215427	0.0995884	0.214286	0.0912252	0.153846	0.133333	0.189127	0.153846	0.22016	0.138684	0.147803	0.119202	0.1	0.0934466	0	0.333333	0.0899275	0.384615	0.2	0.0714286	0.21875	0.121212	0.144977
KIAA0930|chr22:45590302	0	0	0.0952381	0	0	0.0714286	0.0526316	0.0444444	0.0740741	0.190476	0.1	0.08	0.214286	0.15625	0.133333	0.13499	0.08	0.125	0.148148	0.105263	0.037037	0.0384615	0.0263158	0.0967742	0	0.0769231	0.1	0.0714286	0.0454545	0	0.117635	0	0.193548	0.114286	0.222222	0	0.1875	0.2	0.217391	0.0771555	0.030303	0.142857	0.0322581	0.166667	0.1875	0.103448	0.0681818	0.163636	0.2
KCNMA1|chr10:79397298	0.037037	0.0163934	0.0206186	0.0300539	0.0246748	0	0.0254777	0	0.0300475	0.0284592	0	0.0237826	0.0247596	0	0.0342009	0	0.0206745	0.0268658	0.0234065	0.0281716	0.047619	0.0139353	0.0454545	0.0193321	0	0.0181418	0	0.0196078	0.0341463	0.0280899	0.0377358	0.0519481	0.0365854	0.0714286	0	0.0240964	0.0337079	0	0	0.1	0.0128205	0.04	0.0516432	0	0.0349206	0.0392157	0.0224192	0	0.0268081
SEC16A|chr9:139335623	0.226087	0.0108696	0.0588235	0.010989	0.0185185	0.0566038	0.0352113	0.056962	0.109195	0.108772	0.137931	0.173913	0.149573	0.0588235	0.22	0.195652	0.0621118	0.047619	0.218487	0.0681818	0.0615385	0.0149254	0.0240964	0.122449	0.0756014	0	0.155556	0.0613497	0.227778	0	0.109023	0.0833333	0.149533	0.113208	0.348315	0.0117647	0.105691	0.0681818	0.0697674	0	0.148148	0.0503597	0.0126582	0.114035	0.00947867	0.045045	0.133621	0.0876289	0.0506329
PTPN14|chr1:214529691	0.114286	0	0.0740741	0	0.0458615	0	0.112676	0.0689655	0.0625	0.0681818	0.153846	0.0313435	0	0.0380817	0.130322	0.2	0.0641149	0.0343498	0.166667	0.0638204	0	0	0.05	0.0377424	0	0.044656	0	0.0625	0.125	0	0.0285714	0.0454545	0.185185	0.0833333	0.0764222	0.025	0.0666667	0	0.0666667	0.0500038	0.0833333	0	0.05	0	0.0227273	0.0555556	0.153846	0.080671	0.0433221
CARD8|chr19:48759118	0.151515	0	0.166667	0.0588235	0.16	0.342857	0.0869565	0.1875	0.103448	0.137931	0	0.03125	0.152174	0.45	0.179487	0.178571	0.259259	0.166667	0.2	0.25	0.125	0.157895	0.102041	0.102564	0.037037	0.0909091	0.178571	0.125	0.212121	0.266667	0	0.047619	0.1	0.2	0.291667	0.125	0.15625	0.0526316	0.166667	0.047619	0.115385	0.0909091	0.15	0.222222	0.153846	0.0705277	0.12766	0.125	0.0454545
AP5B1|chr11:65544168	0.0833333	0.0173502	0	0.0135667	0.0253861	0.0344828	0	0.0208333	0	0	0.0183323	0	0.0454545	0	0.0309986	0.0478897	0.1	0	0	0.1	0.0869565	0	0.05	0	0.0204082	0	0	0	0.12	0.024151	0	0	0.0283228	0	0.0319326	0	0.0555556	0.0218648	0.0243902	0.013106	0	0	0	0	0.0555556	0	0	0	0.047619
LZIC|chr1:9989620	0.1	0	0.0263158	0	0.04	0.0769231	0.0377358	0.0117647	0.0701754	0.135135	0	0.0795455	0.105263	0	0.166667	0.151515	0	0.102564	0.133333	0	0	0	0	0.0697674	0.0526316	0	0.0416667	0.0217391	0.0487805	0.02	0.01	0.0961538	0	0.0895522	0.133333	0	0.103448	0.0909091	0.0909091	0	0.0545455	0.0888889	0.027027	0.271186	0.0285714	0.0547945	0.0666667	0	0.111111
PTPN14|chr1:214529672	0.15	0	0.103448	0	0.0323123	0.0672672	0.0645161	0.121212	0.09375	0.153846	0.0503081	0.0317701	0.1	0.0290651	0.104066	0.0815064	0.0471173	0.0247348	0.0907192	0.0627216	0	0.0769231	0.235294	0.0404281	0	0.0359193	0.05	0.0625	0.0833333	0.0714286	0	0.12	0.0588235	0	0.105263	0.109091	0.0526316	0.0625	0.0588235	0.0416707	0.0666667	0.0769231	0.0952381	0.0833333	0.0612245	0.0285714	0.181818	0.0909091	0
ADAM19|chr5:156905559	0	0.0833333	0.105263	0	0	0	0	0	0.0508475	0	0.0277346	0.019122	0	0.0126024	0	0	0.1	0.0833333	0.0378346	0.0225082	0	0	0	0.0177094	0.0243902	0	0	0.117647	0.030303	0	0	0	0.0540541	0.0208333	0	0.0263158	0.142857	0	0	0.00730045	0	0.153846	0	0.0277778	0.0810811	0	0.181818	0	0
FTX|chrX:73417305	0.111732	0.0977628	0.136364	0.1	0.117647	0.111111	0.227273	0.0769231	0.101808	0.0714286	0.0951811	0.0930233	0.163265	0.0669325	0.222222	0.172414	0.2	0.0263158	0.111111	0.076138	0.0454545	0.0263158	0.025	0.03125	0.0714286	0	0.133333	0.0284856	0.148148	0.166667	0	0.116279	0.0895551	0.047619	0.5	0	0.0600469	0	0.0866979	0.0411779	0.115942	0.101198	0.0488894	0.109065	0	0.2	0.0555556	0.0540541	0
SLC25A29|chr14:100762919	0.193927	0.122028	0.231506	0.0887834	0.133333	0.1	0.172933	0.193847	0.153846	0.25	0.193084	0.179487	0.206897	0.0758973	0.411765	0.6	0.18	0.108108	0.285714	0.174356	0.05	0.0833333	0.037037	0.117647	0.235294	0.106832	0.217401	0.103604	0.25	0.104013	0.169969	0.243243	0.220957	0.20901	0.252032	0.142857	0.25	0	0.159634	0.096209	0.170229	0.1	0	0.4	0.037037	0.0769231	0.097561	0.208333	0.141603
FTX|chrX:73416963	0.521199	0.451046	0.277778	0.333333	0.526316	0.684211	0.55	0.333333	0.504284	0.473684	0.497661	0.377778	0.372093	0.461785	0.666667	0.473684	0.454545	0.347826	0.642857	0.439121	0.181818	0.344828	0.441176	0.333333	0.357143	0.335638	0.545455	0.43955	0.619048	0.454545	0.461538	0.315789	0.5	0.384615	0.496024	0.538462	0.416667	0.412143	0.452643	0.366834	0.314815	0.3	0.5	0.50419	0.588235	0.417507	0.357143	0.518519	0.377055
ICK|chr6:52868083	0.0869565	0.0217179	0	0	0	0	0	0	0.0298507	0.145161	0.105263	0.105263	0.0142857	0.00988004	0	0.08	0.0789474	0	0.0384615	0.0304303	0.0363636	0.015873	0	0	0.111111	0	0	0.04	0.0338983	0	0	0.1875	0	0.0869565	0.0498	0	0	0	0.0319016	0.0454545	0	0	0	0.0588235	0	0	0.117647	0.157895	0.0526316
ADAM19|chr5:156905560	0.8	0.333333	0.55	0.545455	0.4	0.5	0.5625	0.5	0.688525	0.551724	0.562745	0.455939	0.176471	0.385567	0.588235	0.714286	0.818182	0.541667	0.566365	0.591425	0.545455	0.588235	0.414634	0.46901	0.487805	0.28	0.55	0.647059	0.692308	0.333333	0.464286	0.769231	0.486486	0.530612	0.631579	0.461538	0.714286	0.583333	0.6875	0.474629	0.473684	0.846154	0.4	0.558824	0.513514	0.419355	0.727273	0.548387	0.583333
KIAA1715|chr2:176789475	0	0.136364	0.108173	0.0454545	0.111111	0.125	0.125	0.181818	0.209302	0.181818	0.235294	0.04	0.36	0.1	0.235294	0.176471	0.185185	0.148148	0.344828	0.0983505	0.0693007	0	0.0967742	0.147059	0.0263158	0	0.142857	0	0.181818	0	0	0.125	0	0.136364	0	0	0.0555556	0.105263	0.0909091	0	0.0454545	0.117647	0.0526316	0.0526316	0	0.114286	0.21978	0.0930233	0.0689655
NUP155|chr5:37290984	0.344828	0.0526316	0	0	0.0357143	0.0555556	0	0	0.0967742	0.111111	0.0724759	0.0545455	0	0	0.217391	0.191489	0.0192308	0.05	0.133333	0.058457	0	0	0.130435	0	0.0535714	0.0769231	0.111111	0.0566038	0.148936	0	0.0955056	0.192308	0.047619	0.119048	0.115385	0	0	0	0.0740741	0	0.0434783	0.166667	0	0.0540541	0	0.031746	0.111111	0.333333	0.125
NBPF1|chr1:16889413	0.77441	0.642857	1	0.571654	0.558845	0.776391	0.727444	0.7	0.746842	0.666667	0.833044	0.635554	0.818182	0.564177	0.846154	0.909091	0.777778	0.615829	0.802625	0.672892	0.538462	0.692308	0.769231	0.611111	0.466667	0.526316	0.904762	0.576923	0.875	0.642857	0.470588	0.8	0.727273	0.789474	0.909091	0.45	0.809524	0.769231	0.642857	0.217391	0.705882	0.666667	0.538462	0.735294	0.76	0.633333	0.65	0.662162	0.680031
OTUD7B|chr1:149913522	0.16	0	0	0	0	0.111111	0	0	0.0769231	0.107143	0.0990267	0.0909091	0.0566038	0	0.347826	0.0344828	0.0243902	0	0.159091	0.1	0.0555556	0	0.0212766	0.0238095	0.0204082	0	0	0.0434783	0.0909091	0	0	0	0	0.0526316	0.0588235	0	0.097561	0.0416667	0	0	0.0952381	0.117647	0	0.102564	0.0243902	0	0.0925926	0.0666667	0.037037
FTX|chrX:73417717	0.0225054	0.0167649	0	0	0.0271164	0	0	0	0.0216837	0.0367695	0.0522013	0.105263	0.0344828	0.0196078	0.181818	0.15	0.0460868	0.125	0.0833333	0.00645161	0	0.0625	0	0	0.0190903	0	0.0476946	0	0.0833333	0	0	0	0.0493804	0.0290303	0.0412346	0	0.0714286	0.0138889	0.0217358	0	0.0185185	0.0258405	0	0.0262689	0	0.0138132	0	0	0.0196724
ADAM19|chr5:156905567	0.2	0	0.05	0.0833333	0	0.0740741	0.272727	0.047619	0.0645161	0.115385	0.113929	0.0797216	0.117647	0.114248	0.0555556	0.133333	0	0	0.110411	0.0863894	0.176471	0	0.0681818	0.0789086	0.236842	0.230769	0.105263	0.333333	0.15942	0.307692	0.214286	0.296296	0.162162	0.163265	0	0.05	0.0869565	0	0.235294	0.094011	0	0.307692	0.0789474	0.0588235	0.0555556	0.0606061	0.111923	0.241379	0.114286
COPS2|chr15:49419124	0.292683	0.0344828	0.222222	0.157895	0.142857	0.139535	0.24	0.148148	0.2	0.258065	0.205882	0.16129	0.261538	0.0277778	0.285714	0.375	0.15625	0.212121	0.555556	0.3	0.1	0.12	0.025641	0.0909091	0.171053	0.105263	0.0526316	0.0294118	0.333333	0.205882	0.0740741	0.25	0.307692	0.361111	0.333333	0	0.189655	0.105263	0.206522	0	0.179487	0.25	0.0285714	0.15	0.0806452	0.0350877	0.145455	0.1875	0.0869565
LINC00342|chr2:96482336	0.0203624	0.0194962	0.0165537	0.0169851	0.0188577	0.0588235	0.0142361	0.0166699	0.0177841	0	0.0186323	0	0.0181818	0.00701626	0.0769231	0.0232558	0	0.025	0	0.0130919	0.04	0	0	0.047619	0	0.0114369	0.0170061	0	0	0.0103147	0	0.0121574	0	0.0115396	0.0111176	0	0.0153122	0	0.0177399	0.00842224	0.0124865	0.0194137	0.0117597	0.0133192	0	0.0555556	0	0	0.0187498
DDX58|chr9:32456488	0.277778	0.108193	0.121951	0.0951429	0.272727	0.241379	0.115385	0.0847458	0.222222	0.428571	0.124581	0.0854897	0.125	0.108472	0.0909091	0.30303	0.16	0	0.08	0.087148	0.214286	0	0.0512821	0	0	0.117647	0.111111	0	0.233333	0.0661926	0.122449	0.0526316	0.15625	0.0434783	0.0434783	0.173913	0.206897	0.092485	0.102349	0	0.166667	0.0555556	0	0.179104	0.0487805	0.0697288	0.125	0.115511	0.210526
NBPF1|chr1:16889406	0.0122588	0	0.0909091	0.0121076	0.016677	0	0	0	0.0104813	0	0.0223212	0.0100916	0.0769231	0.00878528	0.125	0.0833333	0.0909091	0.0142361	0.0132995	0.012955	0	0	0	0	0	0	0	0	0	0	0	0.037037	0	0	0.133333	0	0	0	0	0.0169492	0	0	0	0	0.0322581	0.0625	0.0153846	0	0.0163753
ADAM19|chr5:156904952	0.0909091	0	0	0.0243902	0	0.0333333	0.02	0.0151515	0	0.0322581	0	0.0434783	0	0.0157895	0	0.0566038	0	0.0566038	0	0.0171559	0	0	0.0126582	0	0	0	0	0	0.0542636	0	0	0.0253165	0.037037	0.0465116	0	0.0784314	0	0.037037	0.0273973	0.0122603	0	0.0243902	0	0.0571429	0	0	0	0.0111111	0.0465116
FTX|chrX:73416885	0.141268	0.141453	0.2	0.105214	0.1	0.294118	0.190476	0.208333	0.10723	0.0714286	0.177343	0.0555556	0.136364	0.113897	0.230769	0.103448	0.333333	0.0285714	0.111111	0.121301	0.1	0.0238095	0.153846	0.0930233	0.285714	0.0841798	0.132292	0.2	0.0416667	0.114842	0.194444	0.166667	0.138915	0.125	0.714286	0.1	0.0588235	0.108684	0.0769231	0.0841609	0.1125	0.124613	0	0.153585	0.125	0.0866807	0	0.0625	0.117486
NBPF1|chr1:16889513	0.339758	0.0909091	0.270525	0.171407	0.116902	0.283281	0.263158	0.153846	0.197172	0.200175	0.305495	0.4	0.352941	0.11019	0.333766	0.214286	0.285714	0.189049	0.32347	0.285367	0.159684	0	0.0909091	0.23378	0.533333	0.235294	0.264169	0.2	0.564103	0.230769	0.4	0.434783	0.306621	0.26087	0.325417	0	0.185185	0.154242	0.3	0.1875	0.111111	0.133333	0.25	0.125	0.105263	0.210526	0.24	0.346154	0.202218
ERO1L|chr14:53109678	0.0840198	0	0.0816327	0.016129	0.0131579	0.0701754	0.0410959	0.0381679	0.0653595	0.0563003	0.0588235	0.0202703	0.0607735	0.0461538	0.132353	0.0235294	0.044898	0.0325581	0.0285714	0.0606061	0.0166667	0	0.03125	0.0864198	0.00931677	0	0.070632	0.0126582	0.0743243	0	0.0326087	0.0153846	0	0.0763889	0.149533	0.0540541	0.0405405	0	0.0588235	0	0.05	0.0714286	0.0333333	0.0396476	0.00645161	0	0	0	0.031746
EIF2AK2|chr2:37331929	0.0666667	0.0616185	0.0576923	0.1	0.0769231	0.111111	0.1	0.112676	0.0526316	0.131579	0.109032	0.0576923	0.192982	0.125	0.1875	0.0416667	0.0862069	0.0769231	0.266667	0.108711	0.0625	0	0.0333333	0.115385	0	0	0.135135	0.0384615	0.107692	0	0.0612245	0.285714	0.111111	0.157895	0.142857	0.047619	0.1875	0.0555556	0.0681818	0.0530883	0.0461512	0.08	0	0.0697674	0.0769231	0.0909091	0	0.0909091	0.0588235
OTUD7B|chr1:149913731	0.133333	0.25	0.117647	0	0.0454545	0.08	0.0847458	0.15625	0.0588235	0.25	0.233965	0.285714	0.244444	0.1	0.111111	0.318182	0.263158	0.142857	0.27907	0.0833333	0.0526316	0.0666667	0.027027	0.0606061	0.192308	0.235294	0.266667	0.030303	0.296296	0	0.0285714	0.111111	0.181818	0.170213	0.409091	0.0588235	0.172414	0.0869565	0.242424	0.0625	0.47619	0.166667	0.08	0.121212	0.0555556	0.0333333	0.3	0.25	0.111111
FTX|chrX:73416794	0.0528596	0.0143494	0.047619	0.0215796	0.103448	0.0645161	0.0769231	0.0645161	0.272727	0.1	0	0.047619	0.08	0.0177388	0.1	0.15	0.0625	0.0222222	0.0588235	0.0515149	0.0265737	0	0.0277778	0	0.0268329	0.0172514	0.0452634	0.0588235	0.047619	0.0201765	0.0588235	0.0731707	0.0260144	0	0.0602723	0.105263	0.0833333	0	0	0.0161736	0.076087	0.0666667	0.0258578	0.0450077	0	0	0	0.09375	0.0228404
KIAA1715|chr2:176789478	1	0.782609	0.8	0.619048	0.9	0.8125	0.76	0.84375	0.844444	0.864865	0.9375	0.849057	0.962963	0.583333	0.944444	0.71875	0.961538	0.75	0.966667	0.885265	0.721774	0.392857	0.758621	0.823529	0.846154	0.916667	0.7	0.8	0.939394	0.6	0.8	0.931818	0.917303	0.913043	0.939394	0.909091	0.705882	0.842105	0.909091	0.916667	0.72	0.6	0.722222	0.857143	0.678571	0.813953	0.880435	0.797753	1
KIAA1715|chr2:176789623	0.138889	0.0327869	0	0	0.0810811	0	0.0540541	0.0188679	0.0289855	0.0576923	0	0.0675676	0.0666667	0	0.0526316	0.186047	0.0425532	0.0857143	0.189655	0.0555556	0.047619	0	0.037037	0.0638298	0.084507	0	0.166667	0.0555556	0.0727273	0.0869565	0.0294118	0	0.153846	0.0526316	0.0740741	0	0	0	0	0.0424459	0.0277778	0	0.0909091	0	0.0434783	0.0204082	0.0508475	0.0247934	0.0588235
TFDP2|chr3:141665051	0.105263	0.0210526	0.0588235	0	0	0.02309	0.0285714	0.0277778	0.04	0.0344828	0.0284966	0.0416667	0.027027	0	0.0528269	0.0526316	0.04	0	0.0530016	0.0174274	0.0243902	0.08	0	0.0384615	0.0384615	0	0.03125	0.037037	0.0555556	0.0377358	0.0125	0.0724638	0.0597015	0.0133333	0.0731707	0.025	0.0625	0.0384615	0	0.103448	0.0378788	0	0.0238095	0	0.0555556	0.00952381	0.0190476	0.225806	0
EIF2AK2|chr2:37332042	0.0357143	0.0404251	0.0449438	0	0	0.0136986	0.025641	0.0152672	0.025641	0.0333333	0	0.0163934	0.0821918	0.0535231	0.142857	0	0.0215054	0	0.175	0.0952381	0.0571429	0.0625	0	0.0347826	0	0	0.181818	0	0.0222222	0	0	0.0333333	0.0769231	0.0535714	0.0294118	0	0.0322581	0	0.0487805	0	0	0.0555556	0	0	0.0266667	0.0217391	0.1	0.0396194	0.0588235
OTUD7B|chr1:149913726	0.4375	0	0	0	0.0434783	0.181818	0.12069	0.193548	0.0526316	0.368421	0.222122	0.25	0.219512	0.142857	0.111111	0.25	0.0588235	0.0833333	0.35	0	0.222222	0.047619	0.0277778	0.09375	0.0384615	0.176471	0.176471	0.0277778	0.346154	0.2	0.108108	0.2	0.2	0.173913	0.0416667	0	0.115385	0.130435	0.0285714	0	0.1	0.0833333	0.0740741	0.228571	0.0789474	0.078125	0.225806	0.2	0.1
KIAA1715|chr2:176791181	0.583333	0.307692	0.529983	0.375	0.229329	0.505838	0.342857	0.548387	0.428571	0.55	0.692308	0.365385	0.764706	0.692308	0.555556	0.384615	0.388889	0.461538	0.52381	0.2	0.230769	0.114286	0.191489	0.571429	0.367347	0.538462	0.4	0.285714	0.516129	0.5	0.375	0.4375	0.623495	0.285714	0.571429	0.337177	0.349464	0.286111	0.3	0.295077	0.0909091	0.105263	0.1875	0.363636	0.230769	0.306122	0.459459	0.111111	0.52381
FTX|chrX:73416918	0.0225639	0.0273856	0	0.0240713	0	0	0	0.0740741	0.0215291	0.0555556	0.0500345	0.0294118	0	0.0184507	0	0.0769231	0	0.0512821	0.05	0.0288039	0	0	0	0	0.0625	0.0161659	0.0246595	0.0180288	0.0833333	0	0.0277778	0.0416667	0.0361559	0	0	0	0	0.0178767	0	0.0198695	0.0285714	0.0248332	0	0.0352292	0	0	0	0	0.0294686
NBPF1|chr1:16889414	0.2414	0.230769	0.1	0.149492	0.133813	0.232803	0.195302	0.45	0.198418	0.307692	0.224806	0.168483	0.227273	0.160102	0.333333	0	0.117647	0.135989	0.241591	0.236379	0.0909091	0.181818	0.307692	0.235294	0.1875	0.222222	0.1	0.148148	0.0322581	0.2	0.15625	0.478261	0.0909091	0.157895	0.166667	0.2	0.272727	0.285714	0.153846	0.0857143	0.266667	0.147059	0.0769231	0.225806	0.333333	0.133333	0.20339	0.0958904	0.1
KIAA1715|chr2:176789513	0.142857	0.0416667	0.0769231	0.0666667	0.0909091	0.0793353	0	0.0666667	0.0588235	0.097561	0.117647	0.0727273	0.108108	0	0	0.0434783	0.04	0.173913	0.12	0.230769	0.0464053	0	0.12	0.0740741	0.0681818	0.0625	0.142857	0.0526316	0.0952381	0.0454545	0.125	0.025641	0.0769231	0.137931	0.1	0.2	0.0909091	0.0714286	0.0666667	0.133333	0.0454545	0	0.0454545	0.26087	0.0625	0.109091	0.162393	0.040404	0.09375
ICK|chr6:52868087	0.26087	0.125819	0.0555556	0	0	0.0454545	0.107143	0.181818	0.171875	0.320611	0.190476	0.142857	0.323529	0.114105	0.214286	0.222222	0.225	0	0.357143	0.110772	0.0545455	0.05	0.0526316	0.0212766	0.230769	0	0	0.104167	0.226415	0.0666667	0.0491803	0.272727	0.1	0.181818	0.256092	0.111111	0.130435	0.05	0.125839	0.05	0.037037	0	0.037037	0.277778	0	0.0430108	0.234043	0.294118	0.157895
ADAM19|chr5:156905398	0.342857	0.148148	0.1875	0.125	0.084727	0.0813862	0.190476	0.147059	0.0434783	0.0714286	0.123152	0.125	0.05	0.0817131	0.194973	0.0588235	0.0769231	0.0526316	0.227142	0.0425946	0.0526316	0.05	0.148148	0.0826696	0.06	0.130435	0.05	0.125	0.179487	0.136364	0.2	0.109589	0.272727	0.128205	0.0555556	0	0.1	0.1	0.0888889	0.0964638	0.103448	0	0.272727	0.113208	0.119048	0.0606061	0.0967742	0.0892857	0.12766
ADAM19|chr5:156905565	0.128281	0	0.105263	0.2	0.125	0.0384615	0.129032	0.15	0.2	0.285714	0.0846289	0.0759626	0.125	0.0960139	0.05	0.230769	0	0.0833333	0.100104	0.0674268	0.0625	0.125	0.0465116	0.0693413	0.166667	0	0.157895	0.0625	0.0895522	0.0833333	0.0769231	0.16	0.147059	0.208333	0.444444	0.0277778	0	0.1	0.212121	0.0932473	0	0.230769	0.111111	0.290323	0.117647	0.0333333	0.117476	0.142857	0.0857143
ADAM19|chr5:156904918	0.229167	0.0222222	0	0.027027	0.125	0	0.0377358	0.0344828	0.0612245	0.0434783	0	0.05	0.103448	0.0653946	0.0588235	0.108108	0	0.047619	0	0.0769231	0.0344828	0.0454545	0.025974	0	0.107692	0.0634921	0.0857143	0.0526316	0.0857143	0	0.0508475	0.0574713	0.0144928	0.0961538	0.192771	0	0.0746269	0.0294118	0.107527	0.0413259	0.0967742	0.0444444	0	0.175676	0	0.0816327	0.0833333	0.147783	0.144231
FASTK|chr7:150777520	0	0	0.0938492	0.0421994	0.0558402	0.0793174	0.0791868	0.0452894	0	0	0.101198	0	0.0909091	0.105655	0.181818	0.109362	0	0.0769231	0.0954939	0.0613915	0.0314824	0.0304524	0.0504789	0	0.04	0.047619	0.285714	0	0.0519481	0	0.075	0	0.3	0.0810811	0.142857	0.0952381	0.0243902	0	0.166667	0	0	0	0.0714286	0.153846	0.0392157	0	0.075	0.0322581	0
ADAM19|chr5:156905566	0.2	0.25	0.1	0.1	0.333333	0.16	0.333333	0.146341	0.196721	0.296296	0.188861	0.178744	0.176471	0.14001	0.368421	0.166667	0.2	0.142857	0.324749	0.253915	0.25	0.2	0.153846	0.170509	0.307692	0.307692	0.166667	0.166667	0.333333	0.166667	0.333333	0.321429	0.243243	0.244898	0.555556	0.0263158	0.26087	0.0833333	0.205882	0.163601	0.238095	0.357143	0.216216	0.25	0.294118	0.121212	0.177011	0.321429	0.277778
KIAA1715|chr2:176791169	0	0	0.0909091	0	0.0208612	0	0	0.0571429	0.0625	0.025641	0.0666667	0	0.0769231	0	0	0.1	0	0	0.0434783	0	0.0266841	0	0	0	0.102041	0.0769231	0	0	0.0322581	0.153846	0	0.0588235	0.0350624	0	0	0.0284454	0.0272193	0.016474	0	0.0103147	0.0833333	0.0454545	0	0.153846	0	0.0434783	0.0454545	0	0.047619
ADAM19|chr5:156905556	0.175775	0.166667	0.105263	0	0.166667	0.190476	0.16129	0.15	0.258065	0.148148	0.175358	0.108369	0	0.0971458	0.0588235	0.153846	0.166667	0.142857	0.148927	0.160374	0.0909091	0.111111	0.125	0.116699	0.219512	0.115385	0.1875	0.111111	0.181818	0.0769231	0.206897	0.233333	0.230769	0.142857	0.157895	0.135135	0.222222	0.153846	0.171429	0.0908324	0.15	0.285714	0.176471	0.2	0.157895	0.151515	0.153846	0.0625	0.25
ADAM19|chr5:156905405	0.194444	0.208333	0	0.0666667	0	0.1	0.0952381	0.0540541	0.0454545	0	0.133161	0.0588235	0.0526316	0.0407388	0	0	0	0	0.0869948	0.0435256	0	0	0.0833333	0.0465279	0.0425532	0.0740741	0.0555556	0.0833333	0.0588235	0.117647	0.121212	0.117647	0.189189	0.0547945	0.03125	0.0243902	0.0232558	0	0.0754717	0.0954185	0	0.0740741	0.181818	0.0434783	0.148936	0.03125	0.115385	0.142857	0.0227273
FTX|chrX:73416793	0.0243587	0.0216192	0	0.0149213	0.103448	0	0.0384615	0	0.0909091	0	0.1	0.0465116	0.0208333	0.0320803	0.1	0.0487805	0	0	0	0.0288563	0.0298213	0	0	0.0227273	0.0246207	0.0144931	0.0253876	0	0	0.026602	0.0625	0.097561	0.0376028	0	0.0277508	0.1	0.0909091	0.0148103	0	0.0139355	0.0531915	0	0.0231982	0.0371132	0	0.0769231	0.037037	0.0857143	0.0197372
CDC27|chr17:45195951	0.272727	0.100088	0.229167	0.133333	0.152542	0.135802	0.114754	0.216216	0.129032	0.0454545	0.103448	0.166667	0.126582	0.173913	0.258065	0.156863	0.177778	0.0810811	0.177778	0	0.122449	0.028169	0.030303	0.194444	0	0	0.138889	0.0243902	0.0512821	0.153846	0.115385	0.15	0.0714286	0.189189	0.243902	0.047619	0.103448	0.05	0.118644	0	0.0571429	0.166667	0.0666667	0.2	0.0769231	0.0961538	0.0681818	0.1	0.0909091
ADAM19|chr5:156905397	0.358974	0.178571	0.25	0.125	0.2	0.139624	0.0454545	0.25	0.0869565	0.153846	0.120068	0.375	0.190476	0.0891503	0	0.235294	0.307692	0.222222	0.140264	0.113022	0.15	0	0.142857	0.0945001	0.203704	0.0714286	0.136364	0.0714286	0.185484	0.16	0.205882	0.194805	0.155556	0.0930233	0.0243902	0.0666667	0.0952381	0.0869565	0.0888889	0.0943179	0.121212	0.2	0.135135	0.150943	0.191489	0.0857143	0.210526	0.101695	0.244898
ADAM19|chr5:156904853	0.166667	0.102041	0.0666667	0.0857143	0.135135	0.0555556	0.0666667	0.0588235	0.195652	0.172414	0	0	0.129032	0.093413	0.257143	0.125	0.0238095	0.163636	0	0.0555556	0.142857	0.0625	0.148148	0.0769231	0.15625	0.0253165	0.181818	0.0555556	0.211921	0.0923077	0.0416667	0.163043	0.0697674	0.15534	0.213333	0.0571429	0.133333	0.16129	0.213483	0.166667	0.173077	0.179487	0.0227273	0.242857	0.0927835	0.0181818	0.2	0.142132	0.114943
CTSS|chr1:150703494	0.0983607	0	0.15	0.0357143	0.128205	0.144	0.0789474	0.15625	0.0851064	0.107143	0.152174	0.056	0.166667	0.0181525	0.103448	0.111111	0.0895522	0.0481928	0.221154	0	0.037037	0.105263	0.1	0.0588235	0.0375	0	0.0471698	0.05	0.0775862	0.0416667	0.105263	0.0947867	0.104207	0.0454545	0.153846	0.0549237	0.185714	0.0377358	0.150685	0.157895	0.0909091	0	0.0357143	0.0666667	0.0797546	0	0.0337079	0.205479	0.0943396
OTUD7B|chr1:149913720	0.1875	0	0	0.0223101	0.0454545	0	0.0204082	0.0967742	0	0.117647	0.0916751	0	0.136364	0	0.105263	0.166667	0.0625	0	0.170732	0	0.05	0.0909091	0.0810811	0.04	0.125	0	0.125	0.0277778	0.103448	0	0.0277778	0	0.0434783	0.0465116	0.275862	0.05	0.0909091	0.0454545	0.0277778	0	0.2	0.0714286	0	0.0952381	0	0.0461538	0	0.1	0.0454545
KIAA1715|chr2:176791182	1	0.615385	0.683404	0.625	0.485262	0.671381	0.485714	0.606061	0.642857	0.567568	0.769231	0.72549	0.914286	0.692308	0.555556	0.857143	0.473684	0.615385	0.65	0.428571	0.428571	0.2	0.395833	0.785714	0.58	0.454545	0.65	0.428571	0.896552	0.636364	0.791667	0.3125	0.594598	0.571429	0.904762	0.575058	0.560019	0.54624	0.666667	0.509451	0.181818	0.352941	0.4	0.545455	0.307692	0.458333	0.722222	0.444444	0.619048
ERO1L|chr14:53109732	0.793926	0.322034	0.448276	0.517241	0.292683	0.821053	0.535211	0.678571	0.776786	0.817518	0.642857	0.412281	0.826389	0.425926	0.857143	0.705882	0.608889	0.530726	0.916667	0.5	0.528302	0.0909091	0.311475	0.771429	0.313099	0.323241	0.839779	0.2	0.830645	0.238095	0.534483	0.490909	0.500391	0.619565	0.898305	0.5	0.5	0.241379	0.571429	0.162162	0.623377	0.811321	0.0952381	0.825137	0.516129	0.155172	0.84375	0.551724	0.532258
KIAA1715|chr2:176789530	0.0625	0.0344828	0.0769231	0	0.1	0.122703	0.0333333	0.0625	0.166667	0.142857	0.210526	0.02	0.342105	0.2	0.151803	0.111111	0.138889	0.0666667	0.1	0.0909091	0.1	0	0.0740741	0.04	0.0434783	0.0666667	0.130435	0.0625	0.0588235	0.0454545	0.0333333	0.236842	0.0833333	0.111111	0.1	0.272727	0.105263	0.0526316	0.0588235	0	0.05	0.0909091	0.1	0.185185	0.030303	0.114754	0.238938	0.0909091	0.0833333
FASTK|chr7:150777576	0	0	0	0	0.0150473	0.0269211	0	0	0	0.0465116	0.0336448	0.111111	0.0512821	0.00834294	0.0909091	0.047329	0	0	0.0714286	0.0301116	0.0186609	0.0149566	0	0.0833333	0	0	0	0.0166667	0.00549451	0	0	0	0.0285714	0.0277778	0.0135135	0	0.0235294	0.0277778	0.0588235	0	0.00990099	0.0428571	0	0.0357143	0.015748	0.02	0.0520833	0.109091	0
MTMR12|chr5:32228749	0.255701	0.150328	0.265504	0.25	0.100146	0.179065	0.1	0.176471	0.19181	0.231181	0.3	0.132614	0.227985	0.088787	0.282965	0.252602	0.232434	0.112364	0.5	0.235865	0.166667	0.0683043	0.0625	0.193676	0.0344828	0.139156	0.148936	0.125	0.181818	0.153846	0.16834	0.266667	0.181818	0.142857	0.275145	0.142663	0.177968	0.121798	0.2	0.181818	0.0588235	0.352941	0.05	0.294118	0.102564	0.1	0.411765	0	0.0909091
FTX|chrX:73416869	0.0329095	0.0366442	0.0625	0	0	0	0.115385	0	0.0395034	0	0.0342505	0	0.0222222	0.0242249	0	0	0.0469704	0	0	0.0409886	0.0198637	0.0232558	0.0357143	0.0243902	0.0666667	0	0.0363624	0	0.047619	0.0909091	0.0333333	0	0.1	0	0.125	0.0375363	0.0909091	0	0	0.012014	0.07	0.176471	0.153846	0.0495027	0	0.0769231	0	0	0.0389915
ADAM19|chr5:156905420	0.0571429	0	0	0	0.0909091	0.0769231	0	0.0967742	0.0344828	0	0.0254133	0.222222	0	0.0187804	0.0769231	0.176471	0.0666667	0	0.0504874	0.024319	0.0869565	0	0.0512821	0	0.047619	0.0645161	0	0	0.0449438	0	0.0285714	0.027027	0	0	0.0909091	0.0263158	0.06	0.047619	0.0588235	0.0147728	0	0	0	0.0425532	0	0	0.0344828	0.0377358	0.06
COPS2|chr15:49418856	0.166667	0.0305474	0.172414	0	0	0	0.0454545	0.0869565	0.117647	0.0833333	0.0294118	0	0.0454545	0	0.5	0.12	0.0333333	0.0740741	0.5	0	0.176471	0	0.030303	0.03125	0.075	0.0417574	0	0	0.0434783	0	0.0769231	0.114286	0	0.2	0.111111	0.0453978	0	0.0625	0.106667	0	0.0384615	0.1875	0	0.0645161	0	0.0465116	0.173913	0.15	0.157895
ADAM19|chr5:156905500	0	0.0226071	0	0.0625	0.037037	0.0606061	0	0.0434783	0.0204082	0	0.0284374	0.1	0	0.0134496	0.142857	0.0512821	0.0769231	0.0238095	0	0.0249536	0	0	0.0357143	0.0224093	0	0	0	0.0233484	0.0555556	0	0	0.06	0.0689655	0.0188679	0.0285714	0	0	0.0172617	0.0408163	0.0145495	0	0	0.0357143	0.0816327	0	0	0	0.025	0
FTX|chrX:73417222	0.0696063	0.05856	0.047619	0	0	0.0769231	0.08	0.125	0.060811	0.0708724	0.0675385	0.137931	0.173913	0.0497503	0.0416667	0.166667	0.0833333	0.0454545	0.0625	0.0909091	0.166667	0	0.0909091	0.0512821	0.0833333	0.0353435	0.0501178	0.0602944	0	0.0431118	0.05	0.0344828	0.0714286	0.0666667	0.076695	0	0	0.0538001	0.0639179	0.0543227	0.0133333	0.0516919	0	0.0537529	0	0	0	0.0322581	0.063516
FTX|chrX:73417716	0.00874888	0.0322977	0	0.00440477	0	0	0	0	0.0202177	0.0151309	0.0289901	0	0	0.00315126	0.0909091	0.05	0.0249839	0.0416667	0	0.00560897	0	0	0.0769231	0	0.0103659	0	0.0124505	0	0.0833333	0	0	0.0512821	0.0336833	0.0136637	0.0144305	0	0.0833333	0.00607099	0.0269388	0.0251767	0	0.0120449	0	0.0182266	0.142857	0.0173817	0.0645161	0	0.00500632
DDX58|chr9:32456486	0.833333	0.612369	0.552632	0.552473	0.7	0.592593	0.5	0.741379	0.823529	0.827586	0.0525145	0.5	0.695652	0.498397	0.818182	0.75	0.755556	0.681818	0.777778	0.752722	0.571429	0.230769	0.625	0.608696	0.583333	0.352941	0.722222	0.589744	0.75	0.53258	0.6	0.75	0.636364	0.697674	0.772727	0.272727	0.766667	0.589008	0.651884	0.571429	0.444444	0.696429	0.533333	0.73913	0.692308	0.555795	0.875	0.677959	0.736842
OTUD7B|chr1:149913727	0.6875	0.333333	0.588235	0.0769231	0.130435	0.375	0.237288	0.366667	0.222222	0.7	0.47	0.6	0.666667	0.5	0.722222	0.6	0.470588	0.391304	0.794872	0.357143	0.166667	0.210526	0.166667	0.3125	0.307692	0.176471	0.588235	0.222222	0.64	0.142857	0.27027	0.413793	0.32	0.511111	0.782609	0.1	0.384615	0.173913	0.361111	0.0625	0.521739	0.5	0.107143	0.571429	0.205128	0.292308	0.533333	0.55	0.25
SOGA1|chr20:35409144	0.0571429	0.024623	0.0727273	0.0384615	0.0434783	0	0.0117647	0.0652174	0	0	0.0198534	0.0454545	0.0277778	0	0.030303	0.0434783	0.0882353	0.0120482	0.0731707	0.0625	0	0	0	0.0454545	0.0238095	0	0.152174	0.0222222	0.0215827	0	0.0119048	0	0.0298507	0.0285714	0	0	0.0746269	0	0.0701754	0	0.0487805	0	0.010101	0.0454545	0.0895522	0	0.0229851	0.0294118	0.030103
KIAA1715|chr2:176791250	0.0909091	0	0	0.0588235	0	0.166667	0	0.105263	0.0454545	0.114286	0.0434783	0.119048	0.152174	0	0.0588235	0.125	0.0909091	0.137931	0.181818	0.153846	0	0.04	0	0.08	0.0967742	0.0341586	0.05	0.0606061	0.0666667	0.0555556	0.05	0.105263	0.111111	0.0555556	0.136364	0.0714286	0.0465374	0.0427168	0.0909091	0.0669311	0.0769231	0.0869565	0.0909091	0.0497204	0.0333333	0.05	0.157895	0.142857	0
EIF2AK2|chr2:37332024	0.111111	0.0680582	0.0681818	0.0625	0.0526316	0.0434783	0.0263158	0.0504202	0.212121	0.0555556	0.214286	0.109091	0.109589	0.0416738	0.0930233	0.103448	0.0481928	0.0571429	0.126437	0.153846	0.046875	0.0322581	0.0491803	0.0357143	0	0	0.0810811	0.0357143	0.181818	0	0.025	0.206897	0.119048	0.0163934	0.259259	0	0.153846	0	0.097561	0.153846	0	0	0.0909091	0.0571429	0.138889	0.0454545	0.277778	0.0656543	0.0833333
KIAA1715|chr2:176791183	0.416667	0.461538	0.274548	0	0.116571	0.181818	0.09375	0.4375	0.241379	0.368421	0.357143	0.34	0.513514	0.142857	0.421053	0.142857	0.135135	0.222222	0.55	0.0714286	0.133333	0.0909091	0.0833333	0.178571	0.150943	0.0909091	0.4	0.111111	0.357143	0.2	0.0833333	0.125	0.282001	0.142857	0.380952	0.181406	0.202954	0.132779	0.0833333	0.104897	0	0.111111	0.0666667	0.272727	0.0769231	0.183673	0.342857	0.111111	0.363636
EMC8|chr16:85812941	0.0166389	0.0127779	0	0	0.0769231	0	0.0526316	0	0	0.0357143	0.047619	0.0454545	0	0.0195704	0	0	0	0	0.0769231	0	0.0154179	0.00836759	0.0714286	0.0909091	0	0.0160221	0	0.047619	0.0769231	0.0179422	0	0.0434783	0.0214752	0	0.0209962	0.0112269	0.0120694	0.0909091	0	0.0118282	0	0.0164678	0	0.0130847	0	0.0769231	0	0	0
ZC3HAV1|chr7:138732191	0.136364	0	0	0.181818	0.0384615	0.136364	0.038961	0.038961	0.0638298	0.05	0	0.0571429	0.104167	0	0.3125	0.0454545	0.12	0	0.16129	0.0588235	0.0322581	0.05	0.0909091	0.0333333	0.0277778	0	0.135135	0	0.037037	0	0.1	0.15	0.0833333	0	0.0961199	0	0.0454545	0.137931	0.0909091	0.133333	0.222222	0.0571429	0	0.194444	0.030303	0.0519481	0.115385	0.05	0.047619
KIAA1715|chr2:176789458	0.375	0.125	0.0909091	0.0416667	0	0.153846	0.111111	0.125	0.170732	0.142857	0.3125	0.16	0.205882	0.0735795	0	0.297297	0.111111	0.142857	0.214286	0.171704	0.0914883	0	0.108108	0.1	0.230769	0.1	0.0952381	0.0857143	0.193548	0.272727	0.0588235	0.333333	0.174098	0.166667	0.172414	0	0.117647	0.133333	0.168463	0	0.181818	0	0	0.333333	0.0384615	0.103448	0.0888889	0.243902	0.25
OTUD7B|chr1:149913513	0.625	0	0.272727	0.3	0.130435	0.322581	0.241935	0.419355	0.45	0.53125	0.339773	0.434783	0.509091	0.391304	0.521739	0.34375	0.588235	0.272727	0.528736	0.333333	0.166667	0.0344828	0.133333	0.318182	0.302326	0	0.290323	0.133333	0.432432	0.0416667	0.375	0.288889	0.4375	0.339623	0.705882	0.16	0.419355	0.261905	0.285714	0.217391	0.317073	0.4	0.15	0.3	0.25	0.180328	0.408163	0.5	0.291667
SLC35D1|chr1:67469154	0.02	0.0769231	0.0416667	0	0	0	0	0.0163934	0.0232558	0.0275862	0	0.04	0.0555556	0.0129437	0.0580883	0	0.08	0	0.11236	0	0	0	0	0	0.0333333	0	0	0.06	0.105263	0	0	0.037037	0.0909091	0	0.05	0.111111	0	0.133333	0.0434783	0	0	0	0.0217391	0	0	0	0.0252805	0.0346964	0.08
ADAM19|chr5:156905561	0	0.166667	0.1	0.3	0.133333	0.153846	0.129032	0.0512821	0.177419	0.1	0.116834	0.088926	0.0588235	0.103718	0.222222	0.133333	0.181818	0.12	0.112844	0.0863737	0.0833333	0.0666667	0.166667	0.0864885	0.1	0.0416667	0.15	0.0588235	0.153846	0.166667	0.0769231	0.333333	0.297297	0.14	0	0.108108	0.333333	0.0909091	0.09375	0.0740152	0.0526316	0.153846	0.027027	0.147059	0.162162	0.166667	0.2	0.129032	0.0833333
FTX|chrX:73417279	0.0771481	0.0798281	0.272727	0.0496102	0.0555556	0.0769231	0.0526316	0.16129	0.0792245	0.0944744	0.0664985	0.153846	0.163636	0.0627971	0	0.166667	0	0.0789474	0.0625	0	0.153846	0	0.117647	0.03125	0.166667	0.0625	0.0991413	0.0480617	0	0.2	0.130435	0.0789474	0.142857	0.0555556	0.538462	0	0.0632387	0	0.0847985	0.0664971	0.0410959	0.10761	0	0.120881	0.0909091	0	0.0540541	0	0.0842869
ADAM19|chr5:156904945	0.0285714	0.0645161	0	0	0.025641	0.0294118	0.0925926	0.0704225	0.0222222	0.0322581	0	0.08	0.0606061	0.0525338	0.0526316	0.0208333	0.0294118	0	0.0833333	0	0.0232558	0.0243902	0.0238095	0	0.0289855	0.0181818	0.0555556	0.0540541	0.0833333	0	0.02	0.047619	0.0338983	0.00980392	0.0441176	0	0.0185185	0.0666667	0.025	0.0406949	0.04	0.0222222	0.0188679	0.0422535	0.030303	0.0185185	0.0943396	0.037037	0.021978
ADAM19|chr5:156904831	0.44898	0.288889	0.288889	0.241379	0.3125	0.296296	0.176471	0.298246	0.333333	0.478261	0.416667	0.333333	0.0769231	0.216397	0.36	0.322581	0.354167	0.218182	0.166667	0.526316	0.485714	0.295455	0.32967	0.1	0.44	0.294118	0.208333	0.363636	0.545455	0.25	0.292683	0.368421	0.36	0.438202	0.484375	0.175439	0.628571	0.28	0.333333	0.2	0.422222	0.413793	0.133333	0.446809	0.392405	0.166667	0.320755	0.365854	0.457143
ADAM19|chr5:156905396	0.435897	0.375	0.375	0.176471	0.4	0.504092	0.272727	0.538462	0.538462	0.2	0.395769	0.533333	0.75	0.237594	0.272727	0.625	0.428571	0.4375	0.531842	0.482987	0.55	0.190476	0.535714	0.344366	0.446429	0.37037	0.291667	0.310345	0.528	0.36	0.472222	0.329114	0.367347	0.387097	0.555556	0.108696	0.434783	0.416667	0.521739	0.270771	0.277778	0.451613	0.236842	0.537037	0.461538	0.35	0.432432	0.383333	0.571429
ADAM19|chr5:156904950	0.588235	0.4	0.204545	0.170732	0.184211	0.233333	0.192308	0.164179	0.456522	0.28125	0.125	0.380952	0.225806	0.115662	0.142857	0.26	0.121212	0.132075	0.307692	0.262751	0.119048	0.289474	0.144578	0.047619	0.258065	0.104167	0.28125	0.194444	0.283465	0.0540541	0.104167	0.170732	0.122807	0.211111	0.359375	0.0566038	0.188679	0.148148	0.324675	0.142285	0.285714	0.282051	0.0612245	0.375	0.156863	0.0961538	0.14	0.278075	0.306818
KIAA1715|chr2:176791119	0.0909091	0.0769231	0	0	0	0	0.0625	0	0.0810811	0.0566038	0	0.0363636	0.0571429	0	0.0714286	0	0	0	0	0	0.0769231	0	0.075	0.0740741	0.0363636	0	0.0740741	0	0.0612245	0.0167209	0	0	0.0235194	0.0666667	0.0714286	0	0	0.0234421	0	0.00576733	0	0.037037	0	0	0	0.0212766	0.0377358	0	0
HPSE|chr4:84213924	0.0614035	0	0.0714286	0.0714286	0.111111	0.0659341	0.0681818	0.119565	0.0892857	0.0925926	0.037037	0.0555556	0.0448718	0.0481103	0.0263158	0.101852	0.0625	0.105882	0.147541	0.114286	0.030303	0	0.0230769	0.0869565	0	0	0.108108	0	0.0263158	0	0.0333333	0.0540541	0	0.0833333	0.245614	0	0.0208333	0	0.0555556	0.0250444	0.0445428	0	0	0.101266	0.0204082	0	0.0576923	0	0.015748
ERO1L|chr14:53109823	0.251732	0	0.125	0.0833333	0.0735294	0.227723	0.16	0.26087	0.25	0.259649	0.29953	0.0272727	0.442029	0.290323	0.533333	0.0625	0.15	0.148148	0.518519	0.107143	0.14	0	0.0290698	0.25	0.0570175	0	0.359551	0.0188679	0.242424	0	0.12	0.04	0.174303	0.1875	0.418919	0.0277778	0.097561	0	0.155172	0.105263	0.105263	0.459677	0	0.376623	0.0754717	0.0232558	0.328358	0.1875	0.0289855
OTUD7B|chr1:149913436	0.166667	0.0666667	0.05	0	0	0.047619	0.0149254	0	0.0357143	0.0487805	0	0.0487805	0.0853659	0	0.0606061	0.0357143	0.105263	0.0689655	0.0594059	0	0.0645161	0.0222222	0	0.025	0	0	0	0.0140845	0.0869565	0.0333333	0.0491803	0.0571429	0.0645161	0.0178571	0.0625	0	0.027027	0.0192308	0	0	0.0454545	0.025641	0	0.0196078	0.0307692	0	0.0384615	0.0381679	0
PDDC1|chr11:768160	0.133333	0.0540541	0.136445	0.0632343	0.1	0	0.0740746	0.12781	0.235294	0.115385	0.119632	0.0588235	0.3125	0.0682205	0.100158	0.107656	0.0878128	0	0.120827	0.0695569	0	0.0666667	0	0.0871755	0.0535714	0.0555556	0.179487	0.038835	0.0740741	0.208333	0.0192308	0.0851064	0.176471	0.127273	0.277778	0	0.103448	0.0465116	0.0888889	0.0833333	0.0851064	0.0294118	0	0.2	0.0615385	0	0.105882	0.16	0.0833333
ADAM19|chr5:156904929	0.0714286	0.0487805	0.138889	0.0606061	0.0689655	0.206897	0.125	0.0769231	0.0444444	0.09375	0.3	0.222222	0	0.0653788	0.111111	0.175	0.04	0.0754717	0.0797598	0	0.138889	0.0434783	0.0675676	0	0.0757576	0.0307692	0.09375	0.0555556	0.101449	0.0952381	0.133333	0.131868	0.246154	0.0740741	0.128571	0.0434783	0.056338	0.129032	0.0470588	0.0685343	0.0535714	0.0434783	0.0740741	0.057971	0.0842105	0.108696	0.0204082	0.120419	0.0340909
PXMP4|chr20:32292164	0.145992	0.0786841	0	0	0	0.124425	0.05	0.142857	0.0625	0.309524	0.145438	0.0909091	0.113208	0.0606061	0.5	0.344828	0.0769231	0.03125	0.27451	0.0545661	0	0.0327869	0	0.102564	0.111111	0	0.166667	0.0588235	0.0925926	0.0681818	0.025641	0.235294	0.0606061	0.0857143	0.133333	0.0701344	0.0740741	0	0.15	0.047619	0.0675676	0.1	0.0555556	0.0909091	0.133333	0.0147059	0.0612245	0.283688	0.125
FTX|chrX:73416925	0.288515	0.223681	0.1875	0.168255	0.217391	0.0526316	0.428571	0.0416667	0.185505	0.166667	0.228282	0.108108	0.150943	0.0993688	0.375	0.241379	0.153846	0.153846	0.315789	0.181466	0.166667	0.0909091	0.217391	0.135135	0.117647	0.14767	0.2	0.177006	0.347826	0.3	0.153846	0.230769	0.285719	0.0740741	0.338512	0.285714	0	0.172065	0.244245	0.220348	0.123077	0.21561	0.461538	0.281976	0.210526	0.307692	0.151515	0.121951	0.205012
ADAM19|chr5:156904833	0.0408163	0.0681818	0.0666667	0	0.09375	0.0392157	0.0408163	0.0701754	0.0243902	0	0	0	0	0.0203197	0	0.05	0.0833333	0.0185185	0	0	0	0.0454545	0.0666667	0	0	0.0307692	0.0416667	0	0.030303	0.0181818	0.047619	0.0526316	0.0263158	0.0333333	0.0491803	0.0181818	0	0	0.0289855	0	0.0851064	0.0344828	0.0444444	0.0638298	0.0253165	0.0222222	0.0555556	0.0238095	0.057971
SEC22C|chr3:42590546	0	0	0	0.0146612	0.0153831	0	0	0	0.047619	0	0.0833333	0	0	0	0.0230125	0.0127053	0	0.00994941	0	0.0138697	0.0555556	0.0769231	0	0.00998644	0	0	0.0625	0.0185185	0	0	0.03125	0	0	0	0.013551	0	0	0	0	0.00896317	0	0.0384615	0.0526316	0	0	0.0204082	0	0	0
MAN1A1|chr6:119499517	0.230769	0	0.10989	0.0625	0.0495868	0.0383142	0.0745342	0.0841346	0.0934066	0.0232558	0.0660377	0.0454545	0.0444444	0.0427046	0.151786	0.0942029	0.037037	0.0559441	0.154185	0.16	0.0681818	0.0169492	0.0522388	0.0273973	0.0689655	0	0.172414	0.00653595	0.030303	0.09375	0.08	0.108434	0.0384615	0.030303	0.0625	0	0.0714286	0.0784314	0.178571	0.0769231	0.0945946	0.0666667	0	0.185185	0.0575916	0.025	0.121019	0.115385	0
ERO1L|chr14:53109810	0.292566	0.0192308	0.131579	0.132075	0.0769231	0.237113	0.08	0.258621	0.213592	0.304348	0.4	0.0263158	0.338235	0.108696	0.587302	0.166667	0.16129	0.124224	0.428571	0.0769231	0.0731707	0	0.0470588	0.213115	0.0565217	0	0.271676	0	0.202247	0	0.0925926	0.117647	0.174605	0.180851	0.454545	0.241379	0.111111	0.0526316	0.145161	0.166667	0.223881	0.384279	0	0.413793	0.0480769	0.0449438	0.19697	0.0909091	0.0704225
ADAM19|chr5:156905373	0.0555556	0.0277778	0	0	0	0	0.0714286	0	0	0	0.0210127	0	0	0.0153843	0.0588235	0.05	0	0.0263158	0.020244	0	0.047619	0	0.0217391	0.0176219	0	0	0	0.0689655	0	0	0.0571429	0.0447761	0.0454545	0.0123457	0.025641	0	0	0	0	0.0131734	0.0512821	0.030303	0	0	0.0980392	0.0344828	0	0	0.0217391
EIF2AK2|chr2:37332016	0.0434783	0.0228302	0	0	0.03125	0	0	0.0423729	0.0645161	0.0192308	0.0833333	0	0.0289855	0	0	0	0.0379747	0.016129	0.0609756	0	0.0175439	0	0	0	0	0	0	0	0.0232558	0	0	0	0	0	0.0769231	0	0	0.0155331	0.027027	0	0.0833333	0	0	0.0277778	0	0.0526316	0.0666667	0.0250847	0.0199224
MEX3C|chr18:48723469	0	0	0.0117547	0.00876465	0.0139624	0.0175774	0.0122038	0	0	0.0173941	0.0192179	0.0113379	0.0262641	0.0183789	0.0299662	0.0142289	0.0177099	0.0151186	0.00986429	0.00954228	0.0111635	0.00932309	0.0123949	0.0107975	0.0217391	0	0	0.0769231	0.0217391	0	0	0	0.0666667	0.0333333	0.0148587	0	0	0	0.111111	0	0.0138949	0.0769231	0	0	0	0.0833333	0.0588235	0	0
ADAM19|chr5:156905445	0.0322581	0.025984	0	0.04	0.05	0	0	0	0	0	0.0232842	0	0.05	0.0190553	0.05	0.0384615	0	0.0487805	0.0210199	0	0.037037	0.0416667	0.0535714	0	0.0454545	0	0.133333	0	0.0246914	0	0	0.08	0	0.0333333	0.138889	0	0.04	0	0.0181818	0.0133529	0	0	0	0.0363636	0.0204082	0.0217391	0.0416667	0.0555556	0
CD27-AS1|chr12:6548691	0.0305198	0.00935145	0	0	0	0	0.0416667	0	0	0	0.0238715	0.0444444	0	0	0.0384615	0.153846	0	0	0.0625661	0	0.0454545	0	0	0	0.1	0.0092328	0.166667	0	0	0	0	0.0645161	0	0.0526316	0.142857	0	0	0.0217486	0.0309516	0	0	0	0	0	0.0606061	0.0134388	0.0555556	0.05	0.0236518
ADAM19|chr5:156904947	0	0.03125	0.0465116	0	0.025641	0	0.0961538	0.0144928	0.0217391	0	0	0.0434783	0	0.0455739	0.0526316	0.0612245	0.030303	0	0	0	0.0444444	0.0263158	0.0609756	0	0.0923077	0.0740741	0	0.027027	0.0232558	0.025641	0.0217391	0.0375	0.105263	0.0204082	0.09375	0.037037	0	0.0333333	0.0779221	0.0589345	0.0204082	0.136364	0.0754717	0.0684932	0.0673077	0.037037	0.0188679	0.0628272	0.0674157
H2AFV|chr7:44868735	0.111111	0.0434783	0.0888889	0.0408163	0.031746	0	0.0416667	0.0526316	0.0580645	0.05	0.0526316	0.00990099	0.0217391	0.025641	0.105263	0.109091	0.05	0	0.153846	0.0571429	0.0151515	0	0.017094	0.0454545	0.0215827	0	0	0.0148148	0.0434783	0.0379747	0.0243902	0.0854701	0.0689655	0.117647	0.0754717	0	0.115385	0	0.04	0	0.0568182	0	0.107843	0.104167	0.0448718	0.0636364	0.0636364	0.212121	0.0266667
KIAA1715|chr2:176791084	0.230769	0.0645161	0.180255	0	0.0800043	0.35	0.111111	0.1	0.176471	0.155556	0.15	0.097561	0.2	0.294118	0.263158	0.333333	0.125	0	0.454545	0.139925	0.0454545	0.0555556	0.139535	0.205882	0.0545455	0.0909091	0.115385	0.0512821	0.111111	0	0	0.142857	0	0.166667	0.205882	0.0714286	0.0833333	0.0790852	0.3	0.0619419	0.157895	0.214286	0.0588235	0.2	0	0.0769231	0.264151	0.125	0
ADAM19|chr5:156905557	0.137655	0.0833333	0.105263	0.0909091	0.176471	0	0.15625	0.025	0.129032	0	0.123427	0.0895791	0.388889	0.0930869	0.166667	0.333333	0.0833333	0.0909091	0.129408	0.0801975	0.285714	0.111111	0.162791	0.0808649	0.153846	0	0.176471	0.111111	0.0923077	0.0833333	0.0357143	0	0.243243	0.0833333	0.210526	0.0540541	0.117647	0.230769	0.0857143	0.0819259	0.222222	0.214286	0.0571429	0.205882	0.157895	0.0606061	0.307692	0.09375	0.0769231
ADAM19|chr5:156905411	0.194444	0.0454545	0.0666667	0	0	0.1	0.0454545	0	0.0769231	0.0625	0.11228	0.0526316	0.0555556	0.0514973	0	0.2	0.0666667	0.12	0.0495984	0.1	0.047619	0.181818	0.0465116	0	0.0204082	0.137931	0.0555556	0.192308	0.0729167	0.0555556	0.125	0.123288	0.0571429	0.0384615	0.0571429	0	0.0666667	0	0.111111	0.0449402	0.0740741	0.125	0.176471	0.12766	0.0816327	0.027027	0.0740741	0.235294	0.145833
FTX|chrX:73416791	0.0510437	0.0211616	0.05	0.0156755	0	0.0322581	0.04	0	0.0833333	0.05	0.2	0	0.0208333	0.0137727	0.0909091	0.0697674	0	0.0681818	0.133333	0.0414598	0.0237708	0	0.0540541	0	0.0271744	0.0161135	0.0365998	0	0.0416667	0.0219858	0.0666667	0.0487805	0.0395494	0	0.0478982	0	0	0	0.033907	0.0229339	0.0879121	0.0625	0.0186101	0.0375447	0	0	0	0.0571429	0.0165552
OTUD7B|chr1:149913732	0.3125	0.125	0	0	0	0	0.0172414	0.125	0	0.25	0.101411	0.0952381	0.113636	0.1	0.166667	0.0434783	0.210526	0.037037	0.204545	0.0769231	0	0	0	0.0606061	0.153846	0	0.142857	0	0.0714286	0	0.030303	0.214286	0.0909091	0.12766	0.136364	0.117647	0	0	0.030303	0	0	0.115385	0.04	0.0882353	0.0277778	0.031746	0.133333	0.2	0
MAGT1|chrX:77083981	0.291667	0.171429	0.188095	0	0.0819744	0.357143	0.0666667	0.384615	0.181818	0.131579	0.148018	0.073847	0.16141	0.0811243	0.172439	0.230769	0	0.114286	0.216468	0.167789	0.0833446	0.0655004	0.0795445	0.1	0.0930233	0	0.204819	0.0625	0.111111	0.1	0.111888	0.205882	0.157895	0.159091	0.391304	0.118644	0.02	0.2	0.171429	0.0930233	0.136986	0.147059	0.0588235	0.231884	0.119658	0.109756	0.148936	0.117647	0.0810811
SYNJ2BP|chr14:70834055	0	0.0588235	0.08	0	0.0833333	0.0620684	0.0769231	0.0925926	0.047619	0.0454545	0.0408943	0.0714286	0.147059	0	0	0.173077	0.152174	0.03125	0.0513229	0.0595812	0	0	0.0714286	0	0.0322581	0	0.15	0	0	0	0.142857	0.130435	0.030303	0.0909091	0.148148	0.027027	0.166667	0	0.0454545	0	0.0454545	0.02	0.117647	0.0208333	0	0.0606061	0.0733333	0.03	0.0465116
RNF149|chr2:101891704	0.0244922	0.0250372	0.0666667	0	0	0	0	0	0.105263	0.0588235	0.0237309	0	0.0357143	0.00980415	0	0	0	0	0.0336768	0.0229097	0	0	0	0.0167718	0.0588235	0	0.1	0	0	0.023965	0	0.05	0.0334357	0.0689655	0.0645161	0	0.0416667	0	0.0221326	0.00555601	0.0172312	0	0.0246432	0.214286	0.0322581	0	0.0344828	0.0454545	0.0769231
TPMT|chr6:18129214	0	0	0.177035	0.0666667	0.0555556	0.1	0.0952381	0.16	0.212766	0.0434783	0.138962	0.0921053	0.148148	0.0598467	0.133581	0.243243	0.131579	0.0720939	0.193319	0.10282	0.0630667	0.0591639	0.0769231	0.2	0.0294118	0	0	0.03125	0.106244	0.0635147	0.235294	0.217391	0.1138	0.1	0.0786517	0.121462	0	0.0204082	0.120891	0.0698482	0.1875	0.142857	0.0963341	0.1875	0.0869565	0.117647	0.09	0.0526316	0.0833333
SLC35E2B|chr1:1595078	0.111111	0	0	0.0625	0	0.0526979	0.0540541	0.136364	0.0537432	0.0416667	0.0605354	0.0422535	0.0277778	0.0316966	0.136364	0	0.0526316	0.1	0.0571897	0.0511262	0.0526316	0.0269458	0.05	0.0512821	0.0666667	0.0666667	0.0416667	0.0277778	0.046875	0.0810811	0.0707965	0.0208333	0.210526	0	0	0.121212	0.0481652	0.0555556	0.05	0.0769231	0.0377358	0.208333	0.0222222	0	0.0363636	0.0547945	0.0714286	0.0980392	0.105263
ACOX1|chr17:73938425	0.0952381	0.0357143	0.0625	0	0	0.0571698	0.0784314	0.111111	0.0526316	0.0327869	0.0386778	0.0357143	0.0588235	0.0769231	0.0505716	0.133333	0.0546185	0	0.0487805	0.0833333	0	0.0833333	0.0555556	0.1	0	0.1	0.027027	0.0588235	0.147541	0	0.0416667	0.16	0.129032	0.037037	0.130435	0.0833333	0	0	0.0714286	0.142857	0.0961538	0.117647	0.0285714	0.0645161	0.0232558	0	0.0576923	0.0869565	0.0666667
MBD3|chr19:1589569	0.133333	0.151515	0.146014	0.0740944	0.0803253	0.272727	0.0782256	0.139121	0.1	0.0969335	0.110315	0.0833333	0.285714	0.0940908	0.10286	0.117198	0.153846	0.0909091	0.128604	0.0789196	0	0.0625	0	0.142857	0.0869565	0	0.210526	0.0434783	0.318182	0	0.214286	0.25	0.25	0.08	0	0.0714286	0.114286	0.134328	0.0555556	0.082148	0	0.133333	0.0869565	0.113092	0.027027	0	0.1	0.106042	0.0987319
RPL23|chr17:37006296	0	0.0246993	0.0769231	0.0235281	0	0	0.0285714	0	0	0	0.0198746	0	0.0909091	0	0	0.0769231	0	0	0.166667	0.0258491	0	0.0131579	0	0	0	0.0145189	0.0312912	0.0333333	0.0740741	0	0	0	0.0396301	0.0175439	0	0	0	0.0666667	0	0	0	0	0	0	0	0.0125079	0.0952381	0.0233854	0
SYNJ2BP|chr14:70838192	0	0.130435	0.0588235	0	0	0.038782	0.0571429	0	0.1	0.03125	0.0430259	0.0416667	0.0185185	0.0573836	0.0595215	0	0	0	0	0.0341865	0	0	0	0.0384615	0	0	0.0357205	0	0.0638298	0.0526316	0.16	0.0606061	0.0625	0	0.047619	0.0357143	0.0416667	0	0.111111	0.047619	0.107143	0	0.0833333	0.0227273	0.0526316	0.0188679	0.0612245	0	0.037037
IPP|chr1:46160770	0	0.0281603	0	0.0909091	0	0.0297145	0	0	0.0265866	0	0.0278415	0	0.0714286	0.0173135	0.035692	0	0	0	0.0252572	0.0231893	0.0174161	0	0.023041	0	0	0	0	0	0.0454545	0	0	0.047619	0	0.0288475	0.0333333	0.0312114	0	0.0625	0.0230958	0.0149382	0.05	0	0	0	0	0	0	0.03125	0.0625
TFDP2|chr3:141665627	0.75	0.475806	0.5	0.395869	0.390319	0.571661	0.571429	0.601387	0.785714	0.545455	0.55	0.436364	0.657143	0.381527	0.678717	0.632406	0.622733	0.488377	0.602878	0.565305	0.390237	0.8	0.401964	0.503687	0.45	0.125	0.733333	0.21875	0.68	0.322581	0.472222	0.558824	0.434783	0.47619	0.7	0.294118	0.488372	0.458333	0.7	0.0909091	0.486486	0.545455	0.432432	0.656645	0.547945	0.333333	0.555556	0.44	0.545455
C15orf38-AP3S2|chr15:90440655	0.363636	0.333333	0.12	0.25	0.277778	0.357143	0.166667	0.358974	0.0666667	0.26087	0.31049	0.234043	0.305556	0	0.230769	0.238095	0.0714286	0.0625	0.166667	0.1	0.047619	0.16	0.346154	0.2	0.225806	0.117647	0.255814	0.175	0.21875	0.333333	0.191781	0.365854	0.37931	0.181818	0.28	0.208333	0.208333	0.235294	0.297297	0.3	0.264151	0.314286	0.222222	0.375	0.333333	0.261538	0.380952	0.325	0.382979
LOC389906|chrX:3744744	0.0588235	0.110482	0.101283	0.1	0.0649815	0	0.0621877	0.0877978	0.0833333	0.166667	0.111856	0	0.0833333	0.0710171	0.0870532	0.0555556	0.056851	0.0322581	0.0920563	0.0715792	0.125	0.0651583	0.272727	0.142857	0.0285714	0.0588235	0.0944262	0	0.272727	0	0.1875	0.318182	0.125494	0.185185	0.103448	0.2	0.025641	0.166667	0.1	0.0769231	0.102816	0.0238095	0.25	0.0526316	0	0.142857	0.0714286	0	0
OSGEPL1|chr2:190612051	0	0.0401948	0.0769231	0.0408791	0.0431582	0.0527381	0	0.0909091	0.0625	0.0454545	0	0.0625	0.05	0.0878052	0.0625	0.181818	0.0553029	0.153846	0.0709574	0.0319123	0.0432334	0	0.133333	0	0	0.0372229	0.04821	0	0	0.0324825	0	0.125	0.166667	0.041976	0	0.0431017	0.042646	0.0909091	0.0546855	0.0358324	0.142857	0	0	0	0	0	0.107143	0	0.0833333
TRIM65|chr17:73885274	0.14668	0.111701	0.142857	0	0.0454545	0.166667	0.111111	0.0833333	0.0588235	0.0967742	0.131405	0.0357143	0.0625	0.107075	0.11628	0.15625	0.166667	0	0	0.0899474	0.0434783	0.133333	0.0384615	0.0416667	0.210526	0.0416667	0.181818	0.0606061	0.0793651	0.0741597	0.0526316	0.130435	0.166667	0.195122	0.21875	0.0526316	0.0606061	0.157895	0.230769	0.0840781	0.0909091	0.0666667	0	0.222222	0.15625	0.0882353	0.0897436	0.125	0.117647
NUP43|chr6:150046557	0.0625	0	0.0317721	0	0.0291326	0.0263166	0.0222714	0.0312649	0.0437997	0.0433618	0.052139	0.0666667	0	0.0326748	0.04197	0.0464451	0.2	0.0282455	0	0.0431414	0.0298655	0.0150625	0.0254939	0.0272494	0.0612245	0	0	0.0555556	0.0322581	0.0244727	0	0	0	0.0512821	0.136364	0	0	0.0833333	0	0.0141353	0.0303361	0.0384615	0.0555556	0.047619	0.0810811	0.0882353	0.0454545	0.142857	0.116279
EMC1|chr1:19542333	0.25	0.166667	0.0972994	0.081228	0.0868678	0.0953753	0.0796157	0	0.0833333	0.0975795	0.0844199	0.157895	0.0454545	0.0845757	0.0920557	0.0863848	0.0909091	0.0625	0.0915494	0.0665459	0.05535	0	0.0626392	0.0701494	0.272727	0.136364	0	0.115385	0.15	0.0771359	0	0.15	0.25	0	0.151515	0.1	0	0	0.113259	0.0699027	0.0759408	0.0454545	0	0.357143	0.0444444	0.222222	0.162162	0.148148	0.0909091
PDDC1|chr11:768879	0.133333	0.0769231	0.015473	0.0170718	0.0122836	0.0177422	0.0147542	0.0132354	0.0170224	0	0.0133096	0.0769231	0	0.00933885	0.0197638	0.0130882	0.0154866	0.00906636	0.0154521	0.0119036	0.0100924	0.0115066	0.0113901	0.00742303	0.0333333	0	0	0.0128205	0	0	0.0322581	0.0357143	0.0333333	0.0425532	0	0	0.047619	0.0357143	0.0952381	0.0154791	0.0434783	0	0.0689655	0	0	0	0.0120482	0	0
PDDC1|chr11:769349	0.181818	0	0.0465078	0.0714286	0	0	0	0	0.047619	0.0816327	0.0472043	0.0232558	0.0833333	0.0512822	0	0.0487805	0.0769231	0.0857143	0.037037	0.0413071	0.0322581	0	0	0	0.0508475	0	0.0285714	0.0172414	0.142857	0.0333333	0	0.0533333	0.153846	0.05	0.151515	0	0.111111	0.0666667	0.216216	0	0.0967742	0.030303	0.0714286	0.0740741	0.0458015	0.026087	0.0437956	0.0134228	0
DCAF16|chr4:17804740	0.311475	0.205882	0.368421	0.125	0.192308	0.159091	0.195122	0.191489	0.195122	0.285714	0.242873	0.24359	0.206522	0.384615	0.235294	0.26	0.242424	0.0454545	0.125	0.181818	0.160714	0.111111	0.030303	0.25	0.148649	0.230769	0.290381	0.148649	0.30303	0.35	0.205882	0.418605	0.454545	0.338462	0.27907	0.0909091	0.31746	0.216216	0.314286	0.322581	0.317073	0.298246	0.206897	0.438356	0.184211	0.295082	0.185567	0.183673	0.25
TLCD2|chr17:1608069	0.08	0.2	0.0584364	0.0515636	0.0440501	0.1	0.0417683	0.0511561	0.0497534	0	0.0814335	0.1	0.0555556	0.0442993	0.071337	0.0857915	0.277778	0	0.047619	0.0632115	0.0833333	0.022373	0.0355405	0.0714286	0.0909091	0.125	0.0464807	0	0.105263	0.0282261	0.2	0	0.166667	0.0666667	0.0416667	0.0434622	0.0833333	0.0387106	0.0452793	0.047619	0.0952381	0.153846	0.0332704	0.0625	0.0434783	0.0324866	0.0384615	0.0384615	0.0238095
H2AFV|chr7:44873003	0.461538	0.289028	0.406398	0.294089	0	0.376067	0.230769	0.404657	0.4	0.363636	0.242988	0.333333	0.3	0.175196	0.422337	0.464698	0.6	0.29305	0.459555	0.396837	0.454545	0.208122	0.181818	0.257914	0.21875	0.183353	0.214286	0.4	0.490566	0.210526	0.35	0.133333	0.399993	0.322581	0.4375	0.280042	0.153846	0.181818	0.576923	0.21313	0.416667	0.181818	0.642857	0.526316	0.314815	0.174757	0.410256	0.363636	0.25
NAAA|chr4:76838035	0	0.018577	0.0393433	0	0.0165972	0	0	0.0384615	0	0	0.0220058	0	0.0769231	0	0.0317943	0.0333333	0.0218149	0.0241687	0.0555556	0.03156	0	0	0	0.0625	0	0.0769231	0.166667	0	0.0298507	0.1	0.0232558	0	0	0	0.0263158	0	0.0909091	0.011825	0	0.00961258	0.176471	0.0177885	0.136364	0	0.0833333	0	0.0116279	0	0
TAPBP|chr6:33269998	0.282416	0.25	0.31196	0.243243	0.176043	0.2	0.242132	0.133333	0.275441	0.333333	0.267196	0.117647	0.133333	0.134387	0.237487	0.166667	0.307692	0.0833333	0.355387	0.275994	0.0625	0.127258	0.173014	0.178291	0.3	0.125	0.266667	0.0909091	0.481481	0.454545	0.2	0.192308	0.45	0.428571	0.444444	0	0.315789	0.166667	0.4	0.19972	0.285714	0.32	0.2	0.380952	0.258065	0.153846	0.173913	0.0847458	0.344828
OPA3|chr19:46052911	0	0	0.0509713	0	0.0218243	0.0350673	0.0324446	0.0300484	0.0298474	0.142857	0.0272233	0	0	0.0273532	0.042314	0.0351631	0.0384362	0	0.0587597	0.0340689	0.0190909	0.0131728	0.022511	0	0.0625	0.2	0.2	0.0606061	0	0.166667	0.0357143	0	0	0.0285714	0	0	0.166667	0	0.0869565	0	0.047619	0.0833333	0.0434783	0.0625	0.0222222	0.0425532	0.0576923	0	0
SLC35E2|chr1:1661492	0.816685	0.768342	0.82886	0.688551	0.692147	0.823854	0.769231	0.7	0.78452	0.769231	0.894737	0.820513	0.95	0.600725	0.933333	0.7	0.760524	0.68	0.855288	0.755175	0.944444	0.679722	0.666667	0.684211	0.736842	0.470588	0.6875	0.774194	0.96	0.857143	0.863636	0.411765	0.85739	0.666667	0.845205	0.769231	0.652174	0.764706	0.724138	0.704783	0.8	0.909091	0.882353	0.611111	0.738095	0.5	0.416667	0.6	0.832173
PRKAR2A|chr3:48787540	0.2	0.0647944	0.0854285	0.0498246	0.0533836	0.0764237	0.0593096	0	0	0.0649375	0.0625	0.0769231	0.181818	0.0406451	0.148224	0.060441	0.0350134	0	0.0865912	0.0654489	0.0417243	0.0279592	0.0352655	0.0318942	0	0	0.0714286	0	0.131148	0.315789	0.137931	0.173913	0.0666667	0.0606061	0.0666257	0	0.0833333	0.037037	0.0454545	0	0.0487805	0.111111	0	0.0416667	0.131579	0.0363636	0.0952381	0.0548652	0
RAD51L3-RFFL|chr17:33425329	0.0769231	0.153846	0.235294	0.0445096	0.0833333	0	0.04	0	0.181818	0.0909091	0.0709745	0.111111	0.0740741	0.022751	0	0.230769	0.047619	0	0.0451719	0.0571767	0.0666667	0.0434783	0.0833333	0.0560953	0.0652174	0.0869565	0	0.0789474	0.1	0.0555556	0.0571429	0	0.0909091	0.0606061	0	0.0322581	0	0.0625	0.0833333	0.0618469	0	0.107143	0.0666667	0.125	0.162791	0.0697674	0.0689655	0.0363636	0.0434783
F11R|chr1:160966301	0.126214	0.0136986	0.102041	0.00537634	0.0240385	0	0.0261194	0.0963855	0.0512821	0.0510345	0.0784314	0.0289855	0.115	0	0.225166	0.187755	0.115942	0.0394737	0.15739	0.0819672	0.0517241	0.015625	0.00961538	0.041958	0.0396825	0.0192308	0.0867052	0.0288462	0.0795455	0	0.0588235	0.0992366	0.205882	0.0714286	0.0789474	0.056338	0.0545455	0	0	0.0266667	0.0695187	0.0555556	0	0.0588235	0.0493827	0.0314465	0.0516717	0.0534759	0.0420561
SSR3|chr3:156258295	0.272727	0.245283	0.15	0.05	0.25	0.0909091	0.261905	0.218182	0.283333	0.188406	0.24109	0.205882	0.243902	0.0555556	0.246384	0.269231	0.227887	0.0416667	0.23065	0.0625	0.125	0.105263	0.103448	0.318182	0.229167	0.0526316	0.259259	0.2	0.156627	0.209877	0.188889	0.227273	0.184211	0.244898	0.267442	0.333333	0.180328	0.148148	0.267857	0.0588235	0.307692	0.218543	0.25	0.254902	0.236686	0.15	0.237113	0.161017	0.224719
HLA-DOA|chr6:32973585	0.043773	0.08	0	0	0	0.0967742	0.135135	0	0.107143	0	0.0344843	0	0	0.0190485	0	0.105263	0.047415	0.0571429	0.0418514	0.0389716	0.0555556	0.0909091	0.0258201	0.0222473	0.230769	0.0571429	0.0294118	0	0	0	0.0454545	0.0517241	0.0434783	0.032967	0.0442836	0	0.0547945	0.125	0.060241	0.0224497	0.0338698	0.0367647	0.0666667	0.0411765	0.0253165	0.0221188	0	0.0108696	0.0391656
GNPNAT1|chr14:53243438	0.142857	0.0930233	0.253382	0.157895	0.181818	0.4	0.194469	0.142857	0.466667	0.25	0.143369	0.195122	0.311475	0.181818	0.285852	0.272727	0.129032	0.266667	0.336132	0.195547	0	0.0711864	0.0625	0.166667	0.0947368	0.333333	0.253165	0.135417	0.236364	0.111111	0.131579	0.232558	0.288545	0.32	0.197674	0.222222	0.121951	0.170213	0.204082	0.105263	0.125	0.232558	0.0454545	0.322581	0.0877193	0.211538	0.210938	0.0645161	0.25
SYNJ2BP|chr14:70836006	0	0	0.04	0	0	0.1	0.0363636	0.0408163	0	0.0471698	0.0306317	0.0322581	0.125	0	0	0.0952381	0	0.03125	0.0666667	0.01817	0	0	0	0	0.0208333	0.0769231	0.037037	0	0.025641	0.03125	0.047619	0.0697674	0.0434783	0	0.0310194	0.0967742	0.0555556	0.0173032	0.115385	0	0	0.04	0	0	0.04	0.0769231	0.037037	0.0193482	0.0625
PRKAR2A|chr3:48787204	0	0	0.0277778	0	0	0	0	0.0392157	0.0253165	0.0689655	0.0666667	0.06	0.0983607	0	0.26087	0.21875	0.147541	0	0.272727	0	0.0319149	0.0263158	0	0	0.025641	0.108108	0	0.0210526	0.08	0	0.0921053	0.015873	0.179487	0.0298507	0	0	0.0540541	0.0357143	0.0217391	0.0666667	0.0273973	0.025641	0.0322581	0.0555556	0.0322581	0.0307692	0.0696203	0.0550459	0.030303
AJUBA|chr14:23442258	0	0.0222222	0.0188837	0	0	0.0188679	0.0277778	0.0227273	0	0.0333333	0.0167895	0.0857143	0.0571429	0.0187262	0.0231002	0	0	0	0	0	0	0	0	0	0	0.0117363	0	0.0135135	0	0	0	0.102564	0.0189843	0	0	0	0	0.0967742	0	0.0135375	0.0340909	0	0	0.0333333	0.0485437	0.00990099	0.0447761	0	0.0243902
KRIT1|chr7:91829784	0.0588235	0	0	0.111111	0	0.0666667	0	0.0277778	0.0344828	0	0	0	0.05	0.142857	0	0.0243902	0	0.0625	0	0.181818	0	0	0.0357143	0.025	0	0.0625	0.0240964	0	0	0	0.0134228	0.0178571	0	0.0208333	0	0.0588235	0	0.0416667	0	0	0	0	0	0.0714286	0	0.0655738	0.025641	0.0480769	0
WDR4|chr21:44266927	0.023282	0.0294279	0.023516	0.0159836	0.0187542	0.0320605	0.0833333	0	0	0	0.0353627	0	0.0540541	0.0202129	0.05348	0.0666667	0.0952381	0.0157022	0.0243414	0.0241807	0	0.0105976	0.0208849	0	0.1	0	0.0208433	0.037037	0	0.00963866	0.0909091	0.0232724	0	0	0	0.0555556	0	0.0416667	0.0555556	0.0202552	0.142857	0.130435	0.0252731	0	0	0.0625	0.0357143	0	0
MAGT1|chrX:77083672	0.0434783	0	0	0.0909091	0	0.1	0	0.2	0.0625	0.114286	0.0867501	0	0.0673606	0	0.104296	0.103967	0.0938187	0	0.132306	0.0703983	0.0360223	0.0909091	0.0278043	0	0	0.037116	0.0806452	0.0491803	0.0597015	0.0517241	0.0392157	0.0243902	0	0.057377	0.0869565	0.025641	0.0895522	0.0526316	0.097561	0.0212766	0.043956	0.0480769	0	0.155172	0.0408163	0.0131579	0.0526316	0	0.0701754
AP5B1|chr11:65541979	0.25	0.0588235	0.0434783	0	0.0714286	0.12	0.166667	0.0597015	0.0571429	0.129032	0.0657024	0.125	0.130435	0	0.0862542	0.0769231	0	0.105263	0	0.0909091	0.037037	0.0357143	0.08	0.0769231	0.0769231	0.0555556	0	0.190476	0.0789474	0.181818	0	0.186047	0.315789	0.0408163	0.0666667	0.192308	0.0555556	0	0.103448	0	0.05	0.0540541	0	0	0.0410959	0.133333	0.0681818	0.0444444	0.189189
ZNF320|chr19:53383726	0	0	0	0.0588235	0	0.181818	0.0958222	0.285714	0.241379	0.135135	0.132551	0.130435	0.173913	0.0825405	0.120075	0.125729	0.0769231	0.0761989	0.461538	0.107781	0.178571	0.128205	0.05	0.125	0.0384615	0.0832843	0	0.05	0.108065	0.0880266	0.108696	0.333333	0.10318	0.12865	0.138781	0.0962224	0.0833333	0.125	0.266667	0.0868295	0.307692	0	0.0909091	0.15	0.0434783	0	0.0909091	0.0666667	0.120442
HLA-DOA|chr6:32973077	0.166667	0.3	0	0.111111	0.166667	0.183673	0.0789474	0.181818	0.2	0.25	0.201941	0.0833333	0.130435	0.0932745	0.142857	0.205128	0.25	0.208333	0.225432	0	0.133333	0.1	0.230769	0.0625	0.166667	0.115385	0.116279	0.157895	0.42623	0.0681818	0.118644	0.118421	0.434783	0.164948	0.28125	0.181818	0.217054	0.2	0.115741	0.124448	0.173496	0.0909091	0.12	0.227979	0.189474	0.101004	0.230769	0.158798	0.141945
DFFA|chr1:10520814	0.0526316	0.117647	0	0	0	0.0529689	0.0606061	0	0.0967742	0.0869565	0.0503508	0.0344828	0.125	0.0625	0.15	0.0637059	0.0434783	0.0833333	0.0521672	0.0909091	0	0	0	0	0.025	0.0357577	0	0	0.0285714	0	0.037037	0.0666667	0.1	0.0416667	0.214286	0	0.294118	0	0.0606061	0.0710182	0.0243902	0.0555556	0	0.105263	0.0606061	0.103448	0.0377358	0	0.0526316
PDDC1|chr11:768723	0.142857	0.0645161	0.118707	0.0829084	0.076138	0.102057	0.0876485	0.126558	0.111224	0.176471	0.0923405	0.136364	0	0.0991716	0.102387	0.10661	0.0888066	0.0628887	0.106663	0.0660837	0.0669416	0.0784073	0.0733775	0.0829333	0.114286	0	0.08	0.0229885	0.264151	0	0.0793651	0.0555556	0.0869565	0.125	0.0322581	0	0.0487805	0.108108	0.0434783	0	0.0588235	0.233333	0.1	0.103448	0.142857	0.115385	0.0744681	0.0540541	0.0666667
NOL9|chr1:6583066	0	0.098735	0.0990494	0	0.0291905	0.0942449	0.091024	0.10873	0.110342	0.0659417	0.0744043	0.0833333	0.272727	0.0565894	0.0792475	0.0913824	0.166667	0.0430807	0.0844597	0.0983048	0.056741	0.0555349	0.057509	0.0537537	0.0588235	0.0562272	0.0717248	0.08	0.166667	0.047619	0.0487805	0.105263	0.0754327	0.125	0.0769231	0.166667	0.1	0.266667	0	0.0441884	0.0898052	0.166667	0.0714286	0.111111	0.142857	0.0952381	0.185185	0.272727	0.2
VPS41|chr7:38764340	0	0.0588235	0	0.0714286	0.0397356	0.0316261	0.136364	0	0	0	0.0434419	0.1	0.0572103	0	0.104596	0.0476946	0.0258937	0	0.0618642	0.0246167	0	0	0	0	0.0194061	0.0535714	0	0	0.0625	0.0909091	0.0434783	0.0588235	0.102305	0	0.181818	0	0	0.0230595	0.035773	0.0777211	0.0416667	0	0.0833333	0.142857	0.075	0.0449438	0.04	0.0133333	0
NUP43|chr6:150046349	0.333333	0.337057	0.450973	0.25	0.166667	0.385765	0.409091	0.5	0.611111	0.545455	0.253669	0.380952	0.363636	0.204221	0.374448	0.473765	0.357143	0.318283	0.214286	0.404989	0.285714	0.184785	0.170188	0.0833333	0.423077	0.2	0.333333	0.240741	0.378788	0.24059	0.316667	0.304348	0.428571	0.46875	0.64	0.352941	0.333333	0.307692	0.75	0.197691	0.424242	0.511628	0.375	0.473684	0.375	0.269231	0.454545	0.145833	0.296296
SLC11A2|chr12:51374273	0	0	0.0294118	0	0	0.0316587	0	0.0789474	0	0.00909091	0.0454545	0.0217391	0.0357143	0	0.0404613	0.0869565	0.0625	0	0.0232558	0.0182018	0	0.0384615	0	0	0.0294118	0	0.0425532	0	0.0363636	0.136364	0	0.0675676	0	0	0.0422535	0	0.08	0	0.0416667	0	0.0535714	0.0666667	0.0526316	0.0540541	0.016129	0	0.0588235	0.0135135	0.0491803
ADAT1|chr16:75632690	0	0.0290464	0	0	0	0	0	0	0	0.0277778	0.0290963	0.0454545	0.0344828	0.0145354	0.0388482	0.047619	0.0769231	0	0	0	0	0	0	0.0216164	0	0.0125392	0	0.0363636	0	0.0184803	0	0	0.0222433	0.047619	0.0282981	0	0	0	0	0.018184	0	0.1	0	0.02485	0.0434783	0.025641	0	0	0.0769231
ACOX1|chr17:73940992	0	0	0.0713012	0.0535051	0.0450084	0.072926	0.0277778	0	0	0.025641	0.0744683	0	0.111111	0.0325445	0.0898785	0.0687141	0.0483905	0.0572669	0	0.0790568	0	0.0363144	0.0453489	0.05148	0.027027	0.1	0.1875	0.0769231	0.0701754	0	0.176471	0	0.208333	0.05	0.0765492	0.0483334	0	0	0	0.166667	0	0	0.0909091	0.142857	0.0597015	0.0545455	0	0.0521544	0.0644015
PDDC1|chr11:767947	0.101536	0.1036	0.100701	0.0898543	0.0685554	0.0973685	0.0822797	0.120282	0.0999236	0.0934026	0.0701934	0.0909091	0.108845	0.107797	0.092012	0.0886039	0.0804946	0.0593799	0.0864799	0.053574	0.0642361	0.0698095	0.0735616	0.0646824	0.230769	0	0.101048	0.0681818	0.225806	0.153846	0.0740741	0.0953691	0.128476	0.173913	0	0.0714286	0.176471	0	0.0714286	0.066515	0.107143	0.0689655	0.0588235	0.166667	0.125	0.0833333	0.111111	0.15	0.0714286
OPA3|chr19:46052933	0	0	0.0339522	0.0158674	0.0230991	0	0	0.0356624	0.0354768	0	0.0339014	0.0625	0	0	0.0456434	0	0.0357492	0	0.0589826	0.0241914	0.0263804	0.0115092	0.166667	0	0	0	0	0	0	0.0952381	0.166667	0	0.05	0.0882353	0	0	0.0416667	0.0909091	0.0344828	0.0159274	0	0.0555556	0.0454545	0	0.05	0	0.025974	0.0697674	0.0434783
RHOF,TMEM120B|chr12:122216294	0.00515464	0	0.03125	0	0.0338983	0.00975809	0.0566038	0.0396825	0.046875	0.0102564	0	0	0.0125	0.0182214	0.0434783	0.0833333	0	0.0157219	0.0588235	0	0.0117188	0.0188679	0	0.0769231	0.0240964	0.0192308	0.0350877	0.0454545	0.04375	0.047619	0	0.0265487	0.0952381	0.015873	0.01875	0.1	0.152174	0.0132232	0.0350877	0.012987	0.0136054	0.0183486	0.0545455	0.0344828	0.030303	0	0.0241935	0.0408163	0.0151515
COG8,PDF|chr16:69361670	0.0374074	0	0.0298003	0.0232054	0.0173894	0.0320075	0.0233108	0	0	0.0909091	0.0318902	0.0625	0	0.022656	0.0349176	0.0446162	0.0909091	0.0909091	0.0400478	0.027026	0	0.0126423	0	0	0.0357143	0	0.0307625	0.0243902	0	0.0100517	0.1	0.111111	0	0	0	0.133333	0	0.0666667	0.0555556	0.0244659	0	0	0	0	0	0.029703	0.15	0	0
RPL23|chr17:37005768	0.0769231	0.0457997	0	0.0572894	0	0.047619	0.047619	0.25	0.0625	0.210526	0.0826283	0.0769231	0.189189	0	0.169025	0	0.176471	0	0.186913	0.0896433	0.133333	0.0175439	0.040166	0	0	0.0315902	0.0543014	0.05	0	0.0714286	0	0.235294	0.0678572	0.0833333	0.0854858	0.0230518	0.0475969	0	0	0	0	0.0769231	0	0.0975643	0	0.0666667	0.153846	0	0.1
MCUR1|chr6:13788294	0.0659901	0.0500578	0	0.027027	0.111111	0.0659387	0.1	0.0454545	0.0322581	0.125	0.0473104	0.0357143	0.104478	0.0357069	0.0765221	0.0698825	0.107143	0.0484634	0.0454545	0.0714286	0.142857	0.0344828	0	0.285714	0	0.0383229	0.0740741	0.0645161	0.111111	0.0429351	0.0882353	0	0.0610779	0.0701754	0.0909091	0.0563265	0.0833333	0.0484393	0.0952381	0.0481513	0.0612245	0.157895	0.181818	0.25	0.0909091	0.0454545	0.133333	0.0789474	0.0555556
ASB16-AS1|chr17:42253649	0	0	0	0	0.0248344	0	0.1	0	0.0833333	0.09375	0.0369698	0	0	0.0126482	0	0.0333333	0.0833333	0.0215572	0.0277458	0.019091	0	0.037037	0	0	0	0	0	0	0.0204082	0.142857	0	0.0784314	0	0	0.125	0.05	0.114286	0	0.0333032	0.0119814	0.0666667	0	0	0.0697674	0.0434783	0.0909091	0.0322581	0.027027	0
ZBTB24|chr6:109784301	0.134112	0.039095	0.101448	0.0366447	0	0.0909091	0.0769231	0	0	0.0833333	0.11924	0.111111	0.0526316	0.0632994	0.142408	0.130141	0.1	0.0466472	0.272727	0.0593333	0.0909091	0	0.0526236	0	0	0	0.333333	0	0.08	0.0409873	0.176471	0.0909091	0.112341	0.117647	0.125	0.0558112	0.0723041	0.0666667	0	0.0593978	0.0477241	0.0714286	0	0	0	0.0714286	0.0512821	0.0277778	0.047619
LRRC57|chr15:42835242	0.111111	0	0	0	0	0	0	0	0.0638298	0	0.0243626	0.0357143	0.0204082	0	0.0282563	0	0.037037	0.105263	0	0.0909091	0	0.0454545	0	0	0.0487805	0.0714286	0.0625	0	0	0	0	0	0.0271377	0	0	0.0327046	0	0.0121002	0.0286019	0.00981494	0	0.0952381	0	0.09375	0	0	0	0	0.1
NDUFS1|chr2:206987731	0.176471	0.115385	0	0.2	0.0666667	0	0.105263	0.136364	0.125	0.146341	0	0.150943	0.145455	0.0243902	0	0.125	0.230769	0.135135	0.294118	0.08623	0	0.0666667	0	0	0.0612245	0.0714286	0.25	0.0434783	0.0566038	0.151515	0.205882	0.0967742	0.0333333	0.16129	0.0816327	0.0588235	0.153846	0.2	0.05	0.105263	0.0638298	0.114286	0.142857	0.148936	0.18	0.0634921	0.0677966	0.115385	0.176471
ZNF747|chr16:30542987	0	0	0.075	0	0.0416667	0	0.0344828	0	0	0.0519481	0.0625	0	0	0	0	0.153846	0.0526316	0.0357143	0	0	0	0	0	0.0344828	0.0465116	0.0232097	0.0238095	0.0181818	0	0	0.0149254	0.0666667	0.04	0.0166667	0.0697674	0	0.0333333	0	0.0588235	0	0	0.0555556	0	0.0384615	0.0517241	0	0	0	0
MAGT1|chrX:77083652	0.016129	0.0277778	0.0909091	0	0.0192832	0	0	0	0	0.025	0.1	0	0	0.0588235	0.0439929	0.0366178	0.0285761	0.0465116	0.0292102	0.0299167	0.0152425	0.0189116	0	0	0.0247934	0	0.012987	0.0431034	0.0518519	0.0408163	0.0559441	0	0	0.0172414	0	0	0	0	0.0526316	0	0.0659341	0.0319149	0.0555556	0.0408163	0.0408163	0.0125	0.0384615	0	0
LRRC57|chr15:42835339	0.105263	0.0354448	0	0.04	0.05	0	0	0.0666667	0.030303	0.0666667	0.0276417	0.0526316	0.0357143	0.0262524	0.042538	0.047619	0	0.1	0	0.0833333	0.0625	0.0526316	0.0526316	0	0	0	0.0666667	0	0.0724638	0	0	0	0.0366401	0	0	0	0	0.0555556	0.0290044	0	0.0645161	0.0333333	0.0909091	0.0666667	0.0454545	0.0175439	0	0	0.0909091
H2AFV|chr7:44872505	0.736842	0.415094	0.534603	0.384615	0.333333	0.550217	0.380952	0.214286	0.470588	0.529412	0.55	0.25	0.307692	0.399061	0.363636	0.5375	0.571429	0.473684	0.569447	0.266667	0.409091	0.428571	0.269231	0.439821	0.389831	0.416667	0.595745	0.367347	0.609756	0.378788	0.495327	0.395833	0.533333	0.371429	0.380952	0.53125	0.475	0.416667	0.428571	0.346154	0.313725	0.419355	0.228571	0.628571	0.349057	0.383459	0.38961	0.45283	0.285714
H2AFV|chr7:44870498	0.0666667	0	0.0740741	0.0344828	0.148936	0.125	0.038961	0.043956	0.0123457	0	0	0	0	0	0	0.030303	0.0298507	0	0.0201744	0	0.03125	0	0	0	0.027027	0	0	0.0384615	0.015625	0	0.0517241	0.0869565	0.05	0	0.0625	0	0.08	0.0127534	0	0.0120724	0.037037	0.0666667	0	0.0263158	0.0178571	0.0350877	0.0434783	0.0196419	0
EMP2|chr16:10623576	0.1	0.0373045	0.0833333	0	0.1	0.0474028	0	0.0588235	0.0416667	0.0525768	0.0631245	0.0555556	0.1	0.0359472	0.0588235	0.133333	0.0522921	0.0322816	0.0500102	0.0438433	0	0.024425	0	0.105263	0	0	0.0909091	0	0.105263	0.0434783	0.121212	0	0.0505438	0	0.037037	0.0769231	0	0	0.0588235	0.0334885	0.0714286	0.2	0	0.04	0.105263	0.0350877	0.0517241	0.0333333	0.0666667
RPS27L|chr15:63445841	0.0526316	0.0909091	0.103448	0	0	0.0344828	0.037037	0.0392157	0.0769231	0.0625	0.0714286	0.0185185	0.057971	0.181818	0.0715464	0.0740741	0	0	0	0.0456557	0.157895	0.0177709	0.0540541	0	0.0196078	0	0	0.028169	0.0277778	0.259259	0	0.025	0.103448	0	0.0588235	0.15	0.0322581	0.142857	0	0	0.1	0	0.0322581	0.0714286	0.0107527	0	0.011236	0.0357143	0.0153846
CTSS|chr1:150703820	0.0666667	0.0697674	0.0952381	0.0392157	0.0714286	0.0352941	0.153846	0.0947368	0.217391	0.0285714	0.0736353	0.0782609	0	0.0506187	0.0869565	0.04	0.0322581	0.0588235	0.0357143	0	0.133333	0	0.08	0.0571429	0.03125	0.0222222	0.116667	0.0263158	0.0507614	0.131579	0.0526316	0.142857	0.0840316	0.0350877	0.0512821	0	0.0472441	0.0454545	0.0681818	0.0833333	0.0526316	0.0630631	0.363636	0.075	0.049505	0.0377358	0.10582	0.0140845	0.0405405
ZDHHC20|chr13:21949149	0.0677966	0.056338	0.0454545	0.0769231	0.03125	0.0344828	0.125	0.09375	0.0136986	0.0555556	0.0402138	0.0472441	0.0615385	0	0.025	0	0.0222222	0.0645161	0.0952381	0.0344828	0.047619	0.0357143	0.047619	0.0625	0.0482759	0.105263	0.0434783	0.0347222	0.0684932	0	0.0487805	0.04	0	0.0769231	0.142857	0	0.0487805	0.025974	0	0.0151515	0.0819672	0.0307692	0.0384615	0.0377358	0.038961	0.040404	0.060241	0.1	0.0454545
EEF1E1-MUTED|chr6:8014726	0	0	0	0	0	0	0.0149254	0.0408163	0.0377358	0	0	0.0465116	0	0.022195	0	0	0	0.0588235	0	0.047619	0	0	0	0	0	0	0	0	0.0882353	0	0.0416667	0.0175439	0.08	0.0140845	0	0.0588235	0	0	0.111111	0	0	0.0512821	0	0	0.08	0.0540541	0	0	0.0263158
SPC24|chr19:11257644	0.222222	0.352941	0.208674	0.0909091	0.128187	0.2	0.235294	0.166667	0.333333	0.0526316	0.193522	0.227273	0.166667	0.110128	0.214286	0.238359	0.315789	0.142857	0.161716	0.223895	0.2	0.0625	0.181818	0.0769231	0.0697674	0.154551	0.26087	0.097561	0.421053	0.173914	0.183673	0.200264	0.2	0.25	0.166667	0.125	0.0416667	0.05	0.387097	0.152132	0.16129	0.142857	0.133333	0.304348	0.107143	0.205882	0.259259	0.257143	0.275862
ACOX1|chr17:73938268	0.0355091	0	0	0	0.0555556	0.0372871	0.0434783	0	0	0.0757576	0.050126	0	0.0571429	0	0.0464086	0	0.031267	0	0.0294118	0.0223824	0.0149591	0.0162202	0	0	0.0227273	0	0	0.08	0.0681818	0	0.0882353	0	0	0.0833333	0	0	0	0.0714286	0.0714286	0	0.0243902	0	0	0.0322581	0.0714286	0	0.0961538	0.0727273	0
CTSS|chr1:150703629	0.0760534	0.0555556	0.084533	0.133333	0.0685647	0.0606061	0.0833333	0.0454545	0.062223	0.0859428	0.0684285	0.116279	0.0589741	0.0397563	0.0735079	0.0782884	0	0.0526316	0.0909091	0.0622934	0.0645166	0.0397375	0.0492072	0.0666667	0.153846	0.111111	0.0625	0.125	0.0816327	0	0.172414	0.0465116	0.0925881	0.0416667	0.0688969	0.0636234	0.0625	0	0.142857	0.0625	0.0416253	0	0.0522345	0.0714286	0.0652174	0.03125	0.0972222	0.04	0
TMEM170A|chr16:75479973	0.230769	0.181891	0.21179	0.118626	0.142606	0.192067	0.153426	0.142857	0.25	0.277778	0.148916	0.128571	0.25	0.100307	0.252488	0.333333	0.142857	0.133333	0.261441	0.179734	0.0588235	0.214286	0.13104	0.133333	0.185185	0.181818	0.266667	0.04	0.35	0.545455	0.136364	0.133333	0.314244	0.105263	0.0666667	0.25	0.0833333	0.0769231	0.182969	0.197216	0.12	0.1875	0.125132	0.444444	0.0952381	0.0851064	0	0.199816	0
IDH2|chr15:90626461	0	0.0245901	0.0204082	0	0	0	0.0952381	0.0294118	0	0	0	0.0102041	0	0.0137413	0.0333333	0.04	0	0	0.0454545	0.0207265	0.0210714	0	0	0	0.03125	0	0	0.05	0.0181818	0.166667	0	0	0	0.0102041	0	0	0	0	0	0.0461538	0.0377358	0	0.0416667	0	0.0140845	0.0319149	0	0	0.018018
GNE|chr9:36216511	0.0390625	0.0833333	0.0285102	0	0.0182792	0.03392	0	0.0306618	0.0228019	0.0833333	0	0.0241614	0	0	0.039495	0.0391517	0	0.020359	0.027186	0.0256313	0.00908998	0.0110836	0.0833333	0.0173496	0	0.0102309	0.0243902	0.0268011	0.0373832	0.0416667	0	0.04	0	0.0196078	0.0666667	0	0	0.0141171	0	0.0149554	0	0.0654762	0	0.04	0	0.0277778	0.0545455	0	0.0816327
ARSD|chrX:2824968	0.25	0.2	0.0322581	0.1875	0.133333	0.18711	0.185185	0.24132	0.166667	0.148148	0.201547	0.0952381	0.225806	0.3	0.2154	0.0666667	0.230769	0.208333	0.5	0.199198	0.2	0.047619	0.0652174	0.222222	0.0943396	0.117891	0.148936	0.166667	0.135593	0.107143	0.219512	0.148936	0.223391	0.236842	0.26087	0.148148	0.333333	0.158954	0.119048	0.181818	0.163934	0.153846	0.0740741	0.282051	0.162162	0.113402	0.162196	0.0779221	0.142857
PXMP4|chr20:32293869	0.155137	0.115839	0.129092	0.0821708	0.0812994	0.108544	0.153846	0.137597	0.130538	0.142857	0.121119	0.25	0.156843	0.0724381	0.109131	0.127237	0.101727	0.0681075	0.117142	0.0802221	0.0669975	0.0714286	0.0650582	0	0.0434783	0.0750687	0.266667	0.0526316	0.125	0.0786136	0.0606061	0.0714286	0.266667	0.0769231	0.128528	0.116603	0.142857	0.0793539	0	0	0.227273	0.111768	0	0	0.0769231	0.0333333	0.142857	0.210526	0.277778
CPT1A|chr11:68522945	0	0	0.0454545	0	0	0.0666667	0	0	0	0.0311056	0.0235262	0.00763359	0.0660377	0	0	0.0526316	0	0	0.1	0.0240673	0	0	0	0	0.015873	0	0	0.0207469	0.0357143	0	0.0530973	0.0612245	0.0943396	0.183099	0.0131579	0.06	0.0384615	0.016129	0	0.0689655	0.0222222	0.0588235	0	0.135135	0.0258621	0.0144928	0.0411899	0.0155763	0.0461538
RPUSD3|chr3:9883398	0	0.0300519	0.0666667	0.0714286	0	0	0	0	0	0	0.0588235	0	0	0.0189866	0	0.0857143	0.0555556	0	0	0	0	0	0.153846	0.0219507	0.0357143	0	0	0	0.025641	0.0454545	0	0	0.0857143	0	0.0555556	0.181818	0.0526316	0.0714286	0.0310846	0	0.105263	0	0.0285714	0.0526316	0	0	0.05	0.030303	0
ZNF562|chr19:9761485	0.034015	0.0234222	0.0293903	0	0	0	0	0	0	0.0344828	0.0216855	0	0.0377358	0.0111838	0.0333783	0.0384823	0	0	0	0.0248884	0	0	0	0	0	0.00875016	0.0206809	0.0666667	0	0.0151621	0.0666667	0.1	0.0555556	0	0.047619	0	0	0	0.166667	0.0133536	0.235294	0	0	0	0.0540541	0	0.0769231	0.0222181	0.0555556
VPS53|chr17:419107	0.153846	0.0234835	0.039225	0.0158713	0.0196837	0.0244757	0.1	0.0555556	0.0313211	0.0356008	0.0243672	0.0666667	0	0	0.0438902	0.0457105	0.1	0	0	0.0359635	0.0209482	0	0	0.0354362	0	0	0.0769231	0.0666667	0	0	0	0.0769231	0.3	0	0	0.02808	0.0173434	0.0769231	0.0327992	0.0180899	0	0.266667	0	0.142857	0	0.0257193	0.0666667	0.0625	0.0526316
PRKAR2A|chr3:48787580	0.05	0.0546527	0.12081	0.0377565	0.0453188	0.0988528	0.063801	0	0.0588235	0.087031	0.112483	0.0666667	0.108374	0.0630952	0.156002	0.129545	0.3	0.0463716	0.249128	0.0923767	0.0769231	0.0343581	0.0404737	0.0904117	0.0172414	0	0.3	0.0169492	0.0163934	0.111111	0.0847458	0.172414	0.2	0.0909091	0	0	0.05	0	0.04	0.0909091	0.0434783	0.121951	0	0.21875	0.142857	0.047619	0.102041	0.0926151	0
GGCX|chr2:85776765	0	0	0	0	0.0384615	0	0.0140845	0	0	0.0243902	0.0272911	0.0909091	0	0	0	0	0.037037	0.0526316	0.030303	0	0.0526316	0	0	0	0	0.0135456	0.04	0.0625	0.0833333	0	0.0555556	0.0606061	0.0252696	0	0	0.0769231	0.105263	0	0.0689655	0.0197612	0	0.047619	0	0.036851	0.0232558	0.0769231	0.027027	0	0.0909091
F11R|chr1:160967938	0.216495	0.0574713	0.265306	0.0549451	0.0967742	0.0833333	0.0904255	0.20339	0.14652	0.155172	0.0625	0.0818713	0.135135	0.019802	0.35503	0.349057	0.225225	0.242718	0.287879	0.232558	0.0769231	0.0948276	0.0759494	0.220994	0.11165	0.140625	0.264822	0.109375	0.232493	0.0543478	0.194986	0.190476	0.225806	0.277778	0.313953	0.253012	0.0533333	0.116279	0.2	0.0410959	0.221739	0.142857	0.037037	0.227027	0.0909091	0.0892857	0.0981432	0.188525	0.189427
WAC-AS1|chr10:28810126	0.315789	0.132239	0.25	0.114054	0.3	0.0909091	0.153846	0.0588235	0.210526	0.25641	0.20469	0.0454545	0.309091	0.051724	0.31811	0.424242	0.26087	0.124241	0.5	0.172447	0.227273	0.1	0.0902725	0.272727	0.0920847	0.1	0.333333	0.137931	0.193548	0.0971183	0.194444	0.105263	0.1875	0.25	0.137931	0.146718	0.444444	0.12182	0.2	0.121097	0.275862	0.296296	0.106438	0.238095	0.15	0	0.211538	0.2	0.222222
AAK1|chr2:69686592	0	0.0625	0	0.0384615	0	0	0	0.0232558	0	0.03125	0.0178436	0.0526316	0.0263158	0	0.04	0.0454545	0	0	0.02	0	0.0625	0	0.0285714	0	0	0	0	0.0571429	0.0133333	0	0.0178571	0	0.0195478	0	0	0	0	0	0.0243902	0	0.0384615	0	0	0.107143	0.0196078	0.0731707	0.0377358	0	0.1
ADAT1|chr16:75632689	0	0.0194538	0	0	0	0	0.0588235	0	0.025641	0.0277778	0.0158864	0	0.0689655	0.00625118	0.0160295	0	0	0	0	0	0	0	0	0.0115403	0	0.0141265	0	0	0	0.0115729	0	0	0.0292813	0	0.0138407	0.0769231	0	0	0	0.0119078	0	0	0	0.018355	0.0217391	0.0263158	0	0	0
SMIM14|chr4:39552724	0	0.0477246	0.0740741	0	0.0294118	0	0.0487805	0.0694444	0.031746	0.0306122	0.0232558	0.0175439	0.0444444	0.105263	0.037037	0.037037	0.0416667	0	0	0	0.04	0	0.0384615	0	0.0434783	0.0399042	0.133333	0.0909091	0.0697674	0	0.104167	0.0454545	0	0.111111	0.0458219	0.0625	0	0.0282227	0.0416667	0.0681818	0	0.130435	0	0	0.0144928	0.0222222	0.0526316	0.0769231	0.0869565
H2AFV|chr7:44872517	0.08	0.0851064	0.0544144	0	0	0	0	0.0714286	0.0555556	0	0.0518057	0	0.0714286	0.042631	0	0.0592954	0.0588235	0	0.054505	0	0	0	0	0.0299193	0.015873	0	0.139535	0.0366972	0.047619	0	0.0263158	0.0172414	0.0588235	0.0547945	0.0638298	0.0625	0	0.0769231	0	0.0344828	0	0.0285714	0	0.0952381	0	0.00699301	0.0131579	0	0.115385
KIAA1143|chr3:44791394	0.0625	0	0.0330346	0.0209447	0.0238854	0.0294197	0	0.0282981	0	0	0.0371579	0	0.0416667	0.0187372	0.055277	0.041084	0.0302374	0.0254946	0.0409502	0.0211501	0.0156342	0.023433	0.0247271	0.0225011	0	0.0714286	0	0.0294118	0.0769231	0	0	0.05	0.039802	0	0.0952381	0	0.05	0.0255838	0	0	0	0.0454545	0.2	0.0666667	0	0.0204082	0.0178571	0.0285238	0
MCUR1|chr6:13788297	0.0559172	0.0520461	0	0.0540541	0.176471	0.0674934	0.03125	0.0454545	0.1	0.025641	0.0760489	0.0322581	0.0597015	0.0386311	0.092896	0.088681	0.1	0.0474414	0.0909091	0.111111	0	0	0.0833333	0.153846	0	0.046952	0.0384615	0.0666667	0	0.0351308	0.0263158	0.142857	0.0866232	0.0545455	0.166667	0.166667	0.0909091	0.0343556	0.210526	0.052276	0	0.0952381	0	0.0666667	0.0909091	0.0232558	0.0625	0.0614035	0.176471
MAGT1|chrX:77083891	0.65625	0.44	0.630158	0.1875	0.254221	0.55648	0.611111	0.411765	0.538462	0.28125	0.47	0.352941	0.538462	0.230769	0.603809	0.624569	0.530644	0.305556	0.621412	0.523908	0.281876	0.363636	0.32272	0.449565	0.275862	0.294118	0.515152	0.305556	0.476636	0.444444	0.544444	0.644068	0.632645	0.476923	0.428571	0.413793	0.763158	0.75	0.4	0.388889	0.407407	0.56044	0.25	0.59375	0.371429	0.444444	0.546875	0.428571	0.290323
NUP43|chr6:150047418	0.0930233	0.125	0.107143	0.0833333	0.0571429	0.1	0.104478	0.0694444	0.0618557	0.0634921	0.0666667	0.0196078	0.0632911	0	0.0882353	0.226415	0.125	0.0434783	0.0545455	0.142857	0.0886076	0.0819672	0.0740741	0.047619	0.05	0.0555556	0.0294118	0.03	0.140187	0.04	0.0909091	0.0487805	0.0789474	0.0704225	0.037037	0.0625	0.0666667	0.0769231	0.125	0.166667	0.0377358	0.09375	0.030303	0.10101	0.028169	0.0540541	0.0337079	0.15625	0.0625
GCSHP3|chr2:206981832	0.461538	0.123503	0.235294	0.0941767	0.0915227	0.122243	0.0909091	0.145959	0.307692	0.162162	0.120714	0.117647	0.102564	0.102473	0.109593	0.123774	0.0714286	0.111111	0.0918828	0.0989243	0.0833333	0.0769231	0.0862038	0.166667	0.129032	0.0911586	0	0.0740741	0.04	0.117647	0.04	0.0434783	0.1	0.0833333	0.208333	0	0.11847	0.105126	0.0833333	0.125	0.0714286	0.133333	0.16129	0.15	0.192308	0.0892857	0.130435	0.1069	0.2
FAM126B|chr2:201842417	0.436429	0.538462	0.520492	0.363636	0.2	0.333333	0.129032	0.333333	0.395296	0.375	0.468333	0.2	0.633333	0.278133	0.5	0.504763	0.380952	0.35	0.416667	0.464998	0.294118	0.237001	0.380952	0.416667	0.388889	0.277778	0.5	0.242304	0.52	0.5	0.375	0.464286	0.833333	0.425609	0.482759	0.521739	0.28	0.235294	0.4	0.4	0.555556	0.441176	0.333333	0.461538	0.166667	0.5	0.5	0.419576	0.24
METTL16|chr17:2320629	0	0	0.1	0	0	0.0316414	0.030303	0	0	0.026607	0.0288566	0	0.0909091	0.0384615	0.0365365	0.0526316	0	0.0217938	0.0246178	0.0275535	0	0	0.0176	0	0	0	0	0.0238095	0	0	0	0	0.0833333	0	0.166667	0	0	0.0714286	0	0.0115036	0	0	0.111111	0.04	0	0	0	0.0344828	0.0465116
ANKRD10|chr13:111551022	0.0704361	0.0588235	0.125	0	0	0.0747812	0.0384615	0	0.05	0.075	0.0833333	0.0243902	0.115385	0.0475864	0.0555556	0.0384615	0.0588235	0.1	0.0607563	0.0637565	0.111111	0.0666667	0.0857143	0	0.2	0.0540541	0.0952381	0.0909091	0.0952381	0	0.0909091	0.0701754	0.210526	0.111111	0	0	0.0769231	0	0.0740832	0.0549532	0.0526316	0	0.133333	0.0909091	0.102941	0.102041	0.0858586	0.109375	0.0645161
DNPEP|chr2:220237928	0.0952381	0.026394	0	0.0159281	0.0181324	0.0198131	0	0	0	0	0.0193719	0	0	0.0181345	0.0212977	0.0221636	0	0.011496	0.0161232	0.0121824	0.015639	0	0.0106629	0.0153648	0.12	0	0.0434783	0.04	0.0333333	0	0	0	0.1	0	0	0.0120932	0	0	0	0.0149837	0	0	0	0	0	0	0.0163934	0.02	0.0454545
H2AFV|chr7:44873052	0.277778	0.133333	0.416667	0.363636	0.285714	0.281115	0.391304	0.380952	0.347826	0.1	0.219874	0.307692	0.238095	0.226112	0.313093	0.34609	0.466667	0.247775	0.334151	0.328881	0.0833333	0.192919	0.177258	0.1875	0.232558	0.191342	0.285714	0.383333	0.405063	0.157895	0.262626	0.277778	0.214286	0.392857	0.555556	0.217391	0.28125	0.692308	0.448276	0.259584	0.230769	0.25	0.333333	0.393939	0.25641	0.330579	0.52381	0.366667	0.285714
GBP4|chr1:89649560	0.722689	0.580645	0.6	0.52381	0.587994	0.570707	0.8	0.611111	0.615385	0.692587	0.75	0.622951	0.717949	0.442088	0.5	0.645833	0.641026	0.714286	0.70459	0.551724	0.4375	0.285714	0.391304	0.64	0.653061	0.615385	0.625	0.611111	0.551724	0.666667	0.447154	0.341463	0.607143	0.631579	0.823529	1	0.416667	0.66129	0.650602	0.537918	0.833333	0.586957	0.6	0.643229	0.538462	0.555522	0.704545	0.538462	0.70229
DCAF16|chr4:17804715	0	0.0571429	0.0555556	0	0.0357143	0.0243902	0.0909091	0.0212766	0.0434783	0	0.0372653	0.0394737	0	0	0	0	0.0243902	0	0	0	0.0147059	0	0	0	0	0.102564	0	0.0294118	0.0140845	0	0.016129	0.0263158	0.0714286	0	0.025641	0	0.0576923	0	0.135135	0.0769231	0.02	0.0204082	0	0.0434783	0	0.0508475	0	0	0
ICMT|chr1:6282224	0.636364	0.578947	0.894737	0.572144	0.53121	0.735236	0.647059	0.882353	0.733333	0.78745	0.842105	0.659574	0.888889	0.545739	0.772727	0.818182	0.916667	0.642913	0.798777	0.846154	0.5	0.475158	0.544895	0.9	0.695652	0.727273	0.666667	0.510638	0.734375	0.409091	0.69863	0.685714	0.5	0.758621	0.85	0.677419	0.837838	0.61272	1	0.363636	0.66	0.931818	0.391304	0.875	0.684211	0.344828	0.671429	0.87037	0.642857
IPP|chr1:46165456	0.0586628	0	0	0.0451233	0.133333	0.0653799	0	0.0625	0.058498	0.05	0.0688271	0.0833333	0.04	0.0468886	0.181818	0.272727	0.0555556	0.0625	0.0909091	0.067849	0.0470314	0	0.0714286	0.0833333	0	0.0484958	0.052339	0.0294118	0.0952381	0.0436122	0	0.0645161	0.128079	0.0666667	0.0591262	0.125	0.0571998	0.0833333	0	0	0.181818	0.0833333	0	0.0588235	0.166667	0.0208333	0.105263	0	0.230769
SYNJ2BP|chr14:70838324	0.136364	0.117647	0.15	0.142857	0.0434783	0	0.111111	0.275862	0.0645161	0.177778	0.111841	0.0789474	0.134615	0.25	0.2	0.0555556	0.285714	0.0909091	0.130049	0.125416	0.117647	0	0.111111	0.0416667	0.0487805	0.0896362	0.2	0.107143	0.142857	0.0909091	0.037037	0.25	0.25	0	0.129032	0.153846	0	0.047619	0.130435	0	0.206897	0.242424	0.1875	0.0857143	0.05	0.16129	0.0566038	0.0714286	0.0952381
TOP3A|chr17:18177379	0.1	0.0963854	0	0.0688872	0.0869782	0.0769231	0.105263	0	0.110156	0.0714286	0.0968403	0	0	0	0.0979592	0.0993367	0	0.0705454	0.0947013	0.0708133	0.058499	0	0.0609403	0.0729991	0.111111	0.0909091	0.235294	0.178571	0.0384615	0.0769231	0.105263	0.115385	0.181818	0.0526316	0.1	0.111111	0.1875	0.0666667	0.0625	0.078819	0.0833333	0.0714286	0	0.117647	0.0833333	0.08	0.0740741	0.153846	0.0740741
TAF6|chr7:99716172	0.0588235	0.142857	0.13897	0	0.0889773	0.103036	0.0943396	0.08	0.111111	0.15	0.115222	0.0848159	0.123774	0.0700985	0.181818	0.110855	0.222222	0.0858798	0	0.100353	0.230769	0.0905425	0.0714286	0	0.0789796	0.0694399	0.197183	0.0833333	0.153846	0.117647	0.102564	0.357143	0.136364	0.0714286	0	0	0.111111	0.0862547	0.315789	0.0728979	0.263158	0.0909091	0.0526316	0.166667	0.0833333	0.0416667	0	0	0
H2AFV|chr7:44872996	0.833333	0.9	0.80334	0.59575	0.615997	0.799373	0.923077	0.791875	0.923077	0.818182	0.837121	0.684211	0.811026	0.702679	0.828486	0.845881	1	0.6	0.850668	0.787015	0.676434	0.551149	0.727273	0.723682	0.69697	0.723734	0.8	0.808511	0.814815	0.526316	0.759259	0.647059	0.842633	0.655172	0.764706	0.691416	0.545455	0.923077	0.904762	0.676884	0.888889	0.792756	0.8	0.875	0.810345	0.696078	0.844444	0.75	0.809524
TOP3A|chr17:18177454	0	0.0887353	0	0	0.0932951	0.117647	0.0434783	0.181818	0.0769231	0.10352	0.086608	0.142857	0	0	0	0.047619	0.047619	0	0.0950087	0.0675825	0	0.0666667	0.0624526	0.0513297	0.0526316	0.0812116	0	0.0357143	0.0454545	0.25	0.0810811	0.0714286	0.125466	0.0833333	0.181818	0.272727	0.176471	0	0.142857	0.0650888	0	0.0833333	0.0802188	0	0.0740741	0.0833333	0.0689655	0.108081	0.117647
CTSS|chr1:150705248	0.146907	0.114286	0.117353	0.0967153	0.12013	0.141776	0.201258	0.145161	0.144661	0.147482	0.117166	0.157258	0.114007	0.16129	0.130189	0.150106	0.129545	0.114558	0.113924	0.130612	0.123529	0.107143	0.17931	0.164502	0.0965732	0.0945274	0.113734	0.139785	0.174292	0.126984	0.135897	0.154485	0.261538	0.170833	0.133663	0.0909091	0.141711	0.0912548	0.171533	0.0462963	0.125	0.118243	0.112426	0.119403	0.0946502	0.101818	0.112573	0.0788043	0.12963
KIAA1143|chr3:44791442	0.1	0	0.0801369	0	0.0591369	0.0866055	0	0	0.0769231	0	0.115973	0.136364	0.153846	0	0.0958118	0.0810359	0.25	0.1	0.110987	0.102131	0	0.0501334	0.0542516	0.111111	0.0444444	0	0.133333	0.0588235	0.136364	0.0384615	0	0.181818	0.0833333	0.0357143	0.047619	0.181818	0.142857	0.05	0	0	0.0666667	0.0888889	0.0714286	0.129032	0.0277778	0.148148	0.0666667	0	0
TGOLN2|chr2:85546519	0.0409091	0.0465839	0.0603448	0.0144928	0.0263158	0.0444444	0.0574713	0.0751174	0.0625	0.0700389	0.015625	0.101266	0.0581395	0.0793651	0.0384615	0.0779221	0.032967	0.029703	0.0277778	0.0447761	0.00943396	0.0186916	0.0603448	0.11828	0.0446429	0.00645161	0.0322581	0.034749	0.0734341	0.0656566	0.0424837	0.0477454	0.0617284	0.0577617	0.0359281	0.0540541	0.0405405	0.0347826	0.0368098	0.0253165	0.0952381	0.0414201	0.0127389	0.0220588	0.0274841	0.0207715	0.0630435	0.0507246	0.0394737
C15orf38-AP3S2|chr15:90440512	0	0	0	0.0454545	0.0357143	0	0.0232558	0.0588235	0.0434783	0.025641	0.0295835	0	0	0	0.0441944	0	0	0.0666667	0.0952381	0.125	0	0.037037	0.027027	0.0571429	0	0.025641	0.0327869	0	0	0.0238095	0.0416667	0.0422535	0.025641	0	0	0	0.181818	0.0416667	0.02	0.0416667	0.0357143	0	0.0232558	0	0.0294118	0	0	0	0.028169
TRIM65|chr17:73885934	0.037037	0.4	0.166667	0	0.0769231	0.230769	0.103448	0.0833333	0.0869565	0.0243902	0.161508	0.2	0.105263	0.105232	0.127783	0.166667	0.185185	0.08	0.125	0.25	0.0909091	0.0682905	0	0.05	0.0714286	0	0.222222	0.133333	0.15	0	0.147541	0.30303	0.129499	0.169811	0.157895	0.0666667	0.178571	0.0526316	0.0625	0.0833348	0.122449	0.125	0	0.131148	0.132075	0.125	0.163636	0.128205	0.12963
DCAF16|chr4:17802922	0.0202365	0	0.0173547	0.0124987	0	0.00991402	0.0714286	0	0.0113803	0	0.0255312	0.0625	0	0.00925639	0.0203561	0	0.0096433	0.0137521	0.0117188	0.015691	0	0.013654	0.0129843	0	0.0285714	0.00909202	0.0152163	0.0277778	0	0.0143782	0	0	0	0.0909091	0	0.0150301	0	0	0.0208629	0.0146974	0	0	0.0117426	0	0	0	0	0	0
SNORA40,TAF1D|chr11:93468161	0.030303	0	0	0	0.0344828	0	0	0.0833333	0.0493827	0.0208333	0.0442808	0	0.0980392	0.083039	0.112676	0.133333	0.125	0.0238095	0.0784314	0	0.0238095	0	0	0.0689655	0.0333333	0	0	0	0.133333	0	0	0.0384615	0.078441	0	0	0	0	0.0384615	0.0465116	0.046214	0.0909091	0.105263	0	0.1	0.0689655	0	0.0357143	0	0.037037
SCO1|chr17:10583380	0	0.0256491	0.0398126	0.0130865	0.0156032	0	0	0.05	0.1	0	0.0416815	0	0.0294118	0.0238505	0.0658857	0.272727	0	0	0	0.0277456	0	0	0	0	0	0.0278516	0.036955	0	0.0952381	0.0277108	0.25	0.117647	0.0433073	0	0	0.045306	0	0.0714286	0.2	0.0288891	0.0666667	0.0769231	0	0.0967742	0.153846	0.0833333	0	0.0235297	0
GK5|chr3:141880739	0	0.166667	0.0833333	0	0.0177981	0.026964	0.0526316	0	0	0	0.0229755	0	0.04	0.0114647	0.0282068	0.0238895	0	0	0	0.0221114	0	0.0178462	0	0.0148968	0	0.013843	0.0271477	0.0769231	0.0315511	0.0197743	0	0.0221731	0.0418679	0.0200487	0.0248368	0	0.0161641	0.0141206	0.0299078	0	0.0909091	0.0319215	0.0126497	0	0.0714286	0	0	0.0224358	0.025151
ANKRD10|chr13:111552391	0.0705175	0	0.05	0.0909091	0.0486056	0.0909091	0.125	0.0769231	0.0714286	0.173913	0.0701502	0.0540541	0.117647	0.0288583	0.0909091	0	0	0.214286	0	0.0804983	0.0625	0	0.133333	0.115385	0.0566257	0	0	0.0659199	0.0869565	0.133333	0.0882353	0.125	0.104355	0.193548	0.0695399	0.08	0	0.0625	0.0770843	0.0709955	0	0	0.1	0.3	0.0344828	0.0666667	0.15	0.0909091	0.0665702
PXMP4|chr20:32292865	0.185713	0.149069	0.224712	0.0962827	0.082325	0.163688	0.153606	0.205735	0.170897	0.208289	0.214299	0.0833333	0.196557	0.108671	0.253275	0.252937	0.251188	0.131301	0.335793	0.18315	0.10887	0.0546198	0.0674977	0.171675	0	0	0.333333	0.0555556	0.130435	0.0880241	0.375	0.047619	0.333333	0.181818	0.242791	0.1004	0.146276	0.0909091	0.141554	0.0814513	0.130435	0.0909091	0.166667	0.20482	0.2	0.0384615	0.0285714	0.180556	0.1
GGCX|chr2:85776677	0.0540541	0.0769231	0.0625	0.0625	0.05	0.0833333	0.0425532	0.0357143	0.025	0	0.0383999	0.0530139	0	0	0.0689655	0	0	0	0	0	0.04	0.0769231	0.0645161	0	0.1	0.142857	0.0416667	0	0.121212	0.133333	0.135135	0	0.0909091	0.08	0	0	0	0.0833333	0	0.0434862	0	0.129032	0.0625	0.0516913	0.0285714	0.0368743	0	0.0333333	0.0434783
AJUBA|chr14:23442257	0.09375	0.0222222	0.0624157	0.0606061	0.0454545	0.0727273	0.027027	0.0227273	0.0909091	0.152542	0.0507122	0.121212	0.147059	0.0512499	0.0593074	0.0666667	0.0188679	0	0	0.0277778	0.03125	0.0357143	0	0.0555556	0.0128205	0.0479058	0.0333333	0.0789474	0.0952381	0.0645161	0	0.102564	0.0589678	0.0238095	0.04	0.153846	0.0519481	0.178571	0	0.0472363	0.091954	0.0655738	0	0.05	0.0761905	0.020202	0.0606061	0.0338983	0.025641
IKZF3|chr17:37917723	0.2	0.0666667	0.0909091	0.0625	0.0950058	0.111111	0.0625	0.25	0.072642	0.1	0.0983757	0.05	0.037037	0.0734716	0.0606061	0.0923572	0.0810811	0.15	0.0706118	0.114665	0.105263	0.0625	0.166667	0	0.0833333	0	0.136364	0.0930233	0.222222	0.08	0.2	0.0735294	0	0.0294118	0	0.084979	0.102564	0.0689655	0.159091	0.4	0.0775015	0.107143	0.157895	0.1	0.148936	0.0588235	0.105263	0.142857	0.070575
VPS53|chr17:419630	0.0333333	0	0.15	0	0	0	0.0625	0.130435	0	0.0234947	0	0	0.027027	0	0.0277841	0.0625	0.0344828	0	0	0	0.0769231	0.0555556	0	0.0454545	0	0	0	0	0.05	0	0.0833333	0	0	0.0333333	0	0.05	0	0	0	0.0124544	0	0	0	0.0333333	0.0243902	0.0666667	0.0227273	0	0.0769231
CTSB|chr8:11701473	0.0882353	0.0534351	0.0769231	0.101266	0.0689655	0.126582	0.0525	0.121739	0.109244	0.0618557	0.0825743	0.114583	0.130952	0.133333	0.101695	0.132075	0.078125	0.047619	0.0444444	0.030303	0.0731707	0.0465116	0.0759494	0.021978	0.0379747	0.0870968	0.12931	0.08	0.104072	0.105096	0.0663189	0.0849421	0.111111	0.0696203	0.0955882	0.0744072	0.0786885	0.0909091	0.104762	0.0408163	0.0795455	0.111475	0.0555556	0.0958084	0.104317	0.0546448	0.1	0.0507246	0.0333333
DUSP18|chr22:31058648	0.0714286	0	0	0.153846	0	0.0833333	0	0	0	0.0666667	0.0148314	0.0555556	0.0454545	0.017218	0.0286423	0.0343299	0	0.0209839	0	0	0	0.0125909	0	0.0526316	0	0	0	0.111111	0.0606061	0.0555556	0	0.030303	0	0	0.0434783	0.043719	0.0322581	0.0223775	0	0.0181051	0	0	0	0.0392157	0.0238095	0	0	0.0322581	0
SMYD4|chr17:1683572	0.181818	0.0753252	0.2	0.061361	0.0712005	0.0949469	0.111111	0.142857	0	0.0747094	0.0711583	0.0833333	0.0666667	0.0561115	0.0821803	0.0812799	0.0760296	0.0909091	0.0623543	0.106296	0	0.1	0.0909091	0	0	0	0.0666667	0.0740741	0.1875	0.0752263	0.157895	0.047619	0.0988291	0.0625	0.0784346	0.1875	0	0.0674955	0.0857928	0.0644055	0.105263	0.2	0.0833333	0	0.0952381	0.0582149	0.137931	0	0.181818
SLC35E1|chr19:16661456	0	0.0833333	0.0909091	0	0	0	0.0606061	0.0789474	0.0666667	0	0.0423321	0.0243902	0.0392157	0	0.0499703	0.0344828	0	0	0.125	0.235294	0	0	0	0.103448	0	0	0	0.0416667	0.0212766	0.0454545	0.1	0	0	0.08	0	0.1	0.102564	0.0769231	0	0.0121426	0.0454545	0	0.0272906	0.0454545	0.0384615	0.0277778	0.0227273	0.0714286	0.0263158
PBLD|chr10:70042868	0.03125	0	0.0549451	0	0.0246153	0.0136986	0.031746	0	0.0526316	0.0372671	0.0322581	0.0294118	0	0.0851064	0.0769231	0.0116279	0.0294231	0	0.0430769	0	0	0	0	0.0416667	0.00704225	0	0	0.00884956	0.0612245	0	0	0.0275862	0.0769231	0.0512821	0	0.0358772	0.0434783	0	0.0271456	0.0144928	0	0	0	0.0372378	0.0350877	0	0	0.0769231	0.0308822
NDUFS1|chr2:206987253	0.377204	0.5	0.28125	0.261962	0.131515	0.237479	0.289535	0.198277	0.1	0.272727	0.166667	0.166667	0.363636	0.165158	0.171717	0.15	0.275103	0.25	0.43798	0.0618591	0.161725	0.140476	0.180399	0.21664	0.178571	0.25	0.265252	0.147059	0.368421	0.2	0.333333	0.526316	0.206498	0.190476	0.6	0.22363	0.26087	0.194219	0.269494	0.333333	0.222222	0.666667	0.285714	0.454545	0.269231	0.290323	0.309524	0.277778	0.266535
DHFR|chr5:79923855	0.0344828	0.117647	0.0531592	0	0.0666667	0	0.0588235	0.0487805	0.0625	0.15942	0.25	0.0263158	0.0232558	0.0405868	0	0.0769231	0	0	0.166667	0	0	0.0175117	0.05	0.0555556	0.056338	0.0769231	0.04	0.0560748	0.0434783	0.0869565	0.0222222	0.0434783	0.0516569	0.142857	0.0769231	0.0714286	0	0.153846	0	0.047055	0.102564	0.133333	0.0689655	0.0166667	0.02	0.0408163	0.0153846	0.0384615	0.0677966
C15orf38-AP3S2|chr15:90440534	0.2	0.047619	0.32	0.1	0.157895	0.166667	0.16	0.0555556	0.0952381	0.125	0.137859	0.108108	0.111111	0.0625	0.266667	0.333333	0.3125	0	0.315789	0.117647	0.0714286	0.133333	0.0740741	0.0689655	0.097561	0.0588235	0.163636	0.111111	0.106383	0.117647	0.133333	0.118644	0.181818	0.0740741	0.162162	0.147059	0.107143	0.0454545	0.125	0.117647	0.116279	0.142857	0.146341	0.130435	0.207547	0.0681818	0.2	0.0357143	0.177419
OPA3|chr19:46056072	0.05	0	0	0.0183086	0.0259239	0	0	0	0	0	0.0243306	0	0.1	0.0144983	0.0624895	0.0769231	0.031163	0.0207916	0.0538038	0.0300261	0.0164392	0.181818	0.0223748	0	0	0.0144415	0.029357	0.0555556	0.0333333	0	0.0192308	0	0.105263	0.0217391	0.2	0.107143	0.0714286	0.0625	0.1	0.0174764	0	0	0.0285714	0	0.0666667	0	0.0454545	0.0311538	0.0909091
KIAA1143|chr3:44790773	0.314286	0.135135	0.230769	0.142857	0.0454545	0.117647	0.275862	0.642857	0.368421	0.326087	0.288434	0.228571	0.275862	0.142857	0.4	0.416667	0.380952	0.272727	0.384615	0.273473	0.157895	0.127943	0.26087	0.210526	0.163636	0.119048	0.238095	0.113402	0.327586	0.321429	0.320755	0.36	0.4	0.338462	0.289855	0.232143	0.3	0.216216	0.35	0.2	0.259259	0.146667	0.282051	0.392157	0.222222	0.263158	0.326633	0.408	0.213333
ARSD|chrX:2824353	0	0	0.0238095	0	0.0555556	0	0.030303	0	0.0571429	0.0181818	0.0353755	0.0342466	0.137931	0	0.214286	0.0384615	0.037037	0.0120482	0.0714286	0	0.0740741	0	0.0545455	0.0144928	0	0	0.163934	0.0416667	0.0212766	0.03125	0	0.0634921	0	0.0192308	0.0333333	0	0.047619	0.0769231	0.0408163	0.037037	0.0238095	0.0204082	0.0681818	0.0357143	0.115385	0.0430108	0.0325435	0.025641	0.0322581
DUSP18|chr22:31058622	0	0.0645161	0.0588235	0.142857	0	0.100029	0.133333	0.16	0.142857	0.225806	0.0710484	0.075	0.0952381	0.0515224	0.096846	0.0778384	0.0713351	0.25	0	0.0817601	0.1	0.0365724	0.0882353	0.0625	0	0	0.0740741	0.0714286	0.0555556	0.105263	0	0.037037	0.181818	0.0869565	0.0666667	0.0555556	0.111111	0.0673221	0.25	0	0.103448	0	0	0.0727273	0.111111	0.0344828	0.177778	0.148148	0.0588235
COX18|chr4:73922996	0.25	0.454545	0.178595	0.0806994	0.102122	0.164575	0.120422	0.1	0.158382	0.166667	0.145877	0	0.15	0.0892951	0.173432	0.178888	0.170834	0.272727	0.211819	0.153186	0.100488	0.0747182	0.0849122	0.108641	0.140845	0.0769231	0.26087	0.0327869	0.333333	0	0.15	0.175	0.133333	0.148148	0.238095	0	0.153846	0.136364	0.4	0.05	0.125	0.25	0	0.26087	0.111111	0.0909091	0.13253	0.0625	0.228571
METTL16|chr17:2320628	0	0.181818	0.2	0	0.125	0.138021	0.0909091	0.142857	0.0526316	0.113962	0.135494	0.025641	0.121212	0.0384615	0.117223	0.333333	0.26087	0.0817801	0.131555	0.0964231	0.111111	0.222222	0.0747099	0.0625	0.0357143	0	0.181818	0.128205	0.166667	0.0769231	0.0689655	0	0.08	0.0869565	0.181818	0.0588235	0.08	0.0769231	0	0.0831876	0.0384615	0	0.0666667	0.08	0.0344828	0.157895	0.16129	0.0833333	0.0909091
EMP2|chr16:10623644	0.0406128	0.0248222	0	0.0130318	0	0.0289524	0.0666667	0.0555556	0	0.0372241	0.0298152	0.0405405	0.0526316	0.016351	0	0	0.0270998	0	0.0551927	0.0376372	0	0.0151288	0	0	0	0	0.166667	0.0263512	0.0222222	0.1	0.03125	0	0.111111	0	0.0588235	0	0.0769231	0.0273015	0.04	0.0316051	0	0.166667	0.0666667	0	0	0.0384615	0.0697674	0.0909091	0
TFDP2|chr3:141665687	0.0833333	0.0535714	0.0581371	0.0282681	0	0.047403	0.0833333	0.0726622	0	0.0532901	0.0330081	0.0465116	0.03125	0.0405974	0.0710075	0.0683317	0	0.0306109	0.0627878	0.0621978	0	0	0.0376623	0	0	0.0490916	0.0383416	0	0.0810811	0.133333	0.04	0.0555556	0.0344828	0.142857	0	0.0546205	0.173913	0	0.0588235	0.0909091	0.0434783	0.0452911	0	0.049226	0.0851064	0.0625	0.06	0	0.045553
SLC35E2B|chr1:1594978	0.272727	0.214286	0.176471	0	0.047619	0.0679883	0	0.142857	0.0625069	0.047619	0.0578512	0.0519481	0.0444444	0.063424	0.0625	0	0	0.04	0.069151	0.0582848	0.111111	0.020186	0.0666667	0.03125	0.0555556	0.0555556	0.04	0	0.101449	0.0892857	0.0808081	0.0555556	0.157895	0.0689655	0.0666667	0.0277778	0.057472	0	0.0833333	0	0.0666667	0.181818	0.0555556	0.0512821	0.0882353	0.037037	0.0454545	0.0384615	0
PHC3|chr3:169807623	0.0555556	0.102564	0	0	0	0.0273579	0	0	0	0.108696	0.0272469	0	0.0408163	0.0308374	0.0380695	0.0833333	0.0372087	0	0.0236662	0.0310234	0.0714286	0.0134155	0.0180612	0	0.0238095	0	0	0	0.0454545	0	0.112676	0	0.0212766	0	0.0555556	0	0.0229885	0	0	0	0.181818	0.0689655	0	0.027027	0.0289855	0	0	0.0416667	0
PSPH|chr7:56079213	0.0526316	0.134615	0.230769	0.0434783	0	0.0869565	0.047619	0.0434783	0	0.166667	0.119714	0	0.0909091	0.153846	0.1	0	0.0357143	0.117647	0.0434783	0.0952381	0	0.0230415	0	0	0	0.0680367	0.0769231	0.206897	0.157895	0.133333	0.104167	0.136364	0.1875	0.0833333	0.08	0	0.214286	0.259259	0.111111	0.0625	0.0857143	0.227273	0.235294	0.222222	0.166667	0.0434783	0.0967742	0.08	0.04
RPL23|chr17:37005785	0	0.0509665	0.307692	0.0501488	0	0.111111	0	0.2	0.0714286	0.107143	0.0839469	0.166667	0.3125	0	0.106338	0.0833333	0.117647	0.0769231	0.107378	0.0733987	0.05	0	0	0	0.115385	0	0.0405049	0	0.0666667	0.142857	0.125	0.0454545	0.05536	0	0.0674644	0	0.0427722	0.153846	0	0	0	0	0.0666667	0.062458	0.0833333	0	0.12	0.117647	0
SLC20A2|chr8:42387204	0.0666794	0.0619753	0.0690552	0	0.054078	0.0760224	0.0538707	0.0605879	0.0523386	0.117647	0.0829508	0	0	0.036962	0.0768832	0.0821992	0.0528405	0.0521943	0.049238	0.0700082	0.0555556	0	0.0476541	0.2	0	0.117647	0.0511113	0.117647	0.0454545	0	0.117647	0.333333	0.153846	0	0.0691108	0.0558635	0.0909091	0.190476	0.0587098	0.0679256	0.0588235	0.153846	0.1	0	0.111111	0.0909091	0.0204082	0.047619	0.1
CCDC125|chr5:68576756	0	0.0165177	0.0106781	0.1	0	0	0	0	0	0	0.0126592	0.0465116	0.0869565	0	0.0249419	0.0384615	0	0.0434783	0.0104973	0.00820328	0	0.0434783	0.0155304	0	0	0	0	0	0	0.0184691	0.1	0.0416667	0	0	0	0.0159028	0	0	0	0	0.0588235	0	0	0	0.103448	0.0740741	0.0263158	0.0322581	0.0208333
ATG12|chr5:115166350	0.122222	0.0487805	0.0810811	0.0677966	0	0.025641	0.0491803	0.025641	0.05	0.0769231	0	0.0740741	0.12766	0.06	0.0555556	0.0434783	0.0684932	0.037037	0.115385	0	0	0.0277778	0	0.0416667	0.0546875	0	0.0465116	0.015748	0.111111	0.0555556	0.0526316	0.0412371	0.0847458	0.0606061	0.146341	0.0545455	0.10101	0.0727273	0.031746	0.0188679	0.0909091	0.0952381	0.0571429	0.12987	0.0731707	0.0571429	0.0431655	0.025974	0.0307692
RABIF|chr1:202848381	0.0139345	0.0197276	0	0.0769231	0	0.0131602	0.0357143	0	0.05	0.0357143	0	0.1	0	0.00612135	0	0.142857	0.0714286	0	0.04	0.0136141	0.0145639	0.1	0	0.0769231	0	0	0	0	0.0338983	0	0.05	0.030303	0	0.037037	0	0	0.125	0.0140351	0	0.0109004	0	0	0	0	0	0.0714286	0	0	0
CEP104|chr1:3729217	0.0769231	0.133333	0.214286	0.0653664	0.0956359	0.112663	0.205882	0.111111	0.2	0.2	0.0895791	0.173913	0.0833333	0	0.101018	0.109204	0.089374	0.0555556	0.0824256	0.0756617	0.0607618	0.0544706	0.0601892	0	0.0769231	0.0723149	0.113628	0.0526316	0	0	0.176471	0.1	0.222222	0.089206	0.123408	0.0981587	0.105017	0.0798077	0.126893	0.0778522	0.176471	0.0909091	0	0.149686	0.121212	0.153846	0.0588235	0.162162	0.2
CASP6|chr4:110610228	0.025641	0	0.031746	0.0333333	0.0344828	0.0508475	0.0147059	0.0428571	0	0.037037	0.0384615	0	0.0129032	0	0	0.010989	0	0	0	0	0	0	0	0.047619	0.0506329	0	0	0	0.0194805	0.04	0.0377358	0.0175439	0	0.0215054	0	0	0	0	0	0.0294118	0	0.04	0	0.030303	0.0185185	0	0.0238095	0.0333333	0
TCEA3|chr1:23707607	0.126454	0.147401	0.0882353	0	0	0.133495	0.0909091	0.0833333	0.125	0.115385	0.047619	0.0980203	0.190476	0.201835	0.181818	0.105263	0.128362	0.0745515	0.116279	0.05	0.0939047	0	0.116667	0.277778	0.0909091	0.0897436	0.125	0.101871	0.162162	0.0175439	0.162162	0.097561	0.16129	0.25	0.178082	0.222222	0.214286	0.100685	0.0588235	0.134328	0.272727	0.120587	0.115942	0.134644	0.12766	0.151515	0.131868	0.0980392	0.142857
GCSHP3|chr2:206981896	0.181818	0.143664	0.307692	0.134361	0.120069	0.282119	0.333333	0.2	0.172414	0.355932	0.227229	0.292683	0.390625	0.272727	0.5	0.341663	0.473684	0.225806	0.5	0.133078	0.173889	0	0.133724	0.235294	0.0789474	0.2	0.352941	0.291667	0.244444	0.210526	0.233333	0.1875	0.444444	0.444444	0.269231	0.210526	0.1	0.164474	0.4	0.2	0.0666667	0.238095	0.28125	0.26087	0.185185	0.172414	0.266667	0.206083	0.2
CTSB|chr8:11700427	0.105263	0.0661157	0.176471	0.0777778	0.112583	0.121212	0.0911765	0.146552	0.0957447	0.0793651	0.0333333	0.0660377	0.04	0.12	0.14876	0.0803571	0.0793651	0.0375	0.106383	0.132075	0.0925926	0.0357143	0.0843373	0.0288462	0.043956	0.0671141	0.0615385	0.0625	0.0983607	0.0387097	0.0359712	0.081761	0.0483871	0.0970874	0.0954545	0.034749	0.103704	0.145833	0.0540541	0.0909091	0.0689655	0.0904255	0.0238095	0.0775862	0.101852	0.0705882	0.139241	0.0672269	0.105263
WAC-AS1|chr10:28814655	0.788949	0.721268	0.773296	0.627939	0.602604	0.790675	0.730609	0.666667	0.583333	0.789344	0.845232	0.676858	0.780462	0.702679	0.776898	0.807816	0.780888	0.651735	0.772076	0.792232	0.645958	0.563567	0.642857	0.707493	0.617647	0.538462	0.923077	0.611111	0.80597	0.7	0.761905	0.785714	0.769231	0.380952	0.779693	0.846154	0.6	0.698114	0.8	0.833333	0.740741	1	0.727273	0.666667	0.916667	0.674699	0.704545	0.733333	0.8125
LYRM2|chr6:90344221	0	0.0986248	0	0.0826672	0.0666667	0.114925	0.296296	0.047619	0	0.294118	0.11206	0.157895	0.148148	0.0678845	0.129515	0.125	0.0869565	0.0874966	0.125	0	0	0.133333	0.0909091	0.0878661	0.0952381	0	0.0666667	0	0	0	0.1	0.0689655	0	0.133333	0.125	0.111022	0.05	0.0749855	0.0555556	0	0	0.0555556	0	0.212121	0.133333	0.0487805	0.0384615	0.162791	0.125
PSMB2|chr1:36065504	0	0.315812	0.403606	0.125	0.166667	0.6	0.228571	0.391304	0.389852	0.142857	0.260488	0.323529	0.545455	0.916667	0.36371	0.47619	0.346674	0.2	0.450063	0.25	0.125	0.181818	0.0666667	0.262202	0.25	0.166667	0.5	0.358491	0.384615	0.15	0.55	0.421053	0.391839	0.166667	0.567568	0.647059	0.228571	0.222222	0.366667	0.241735	0.423077	0.297297	0.157895	0.421053	0.203704	0.214286	0.361111	0.389831	0.392857
LYRM2|chr6:90344581	0.105263	0.160128	0.0714286	0.0659776	0.153846	0.157895	0.0238095	0.2	0.162162	0.25	0.193551	0.0909091	0.3125	0.113224	0.222042	0.153846	0.227273	0	0.3	0.149437	0.2	0.0526316	0.0736294	0.15	0.129032	0.0661399	0.176471	0	0	0.173913	0.047619	0.2	0.235294	0.12	0.428571	0.0454545	0.0769231	0.0909443	0.130435	0.0970626	0.166667	0.0833333	0.0769231	0.25	0.178571	0	0.25	0.129032	0.05
ARSD|chrX:2825058	0.121212	0.03125	0.152542	0.0526316	0.0625	0.115385	0.0909091	0.217391	0.21875	0.0431034	0.156571	0.0833333	0.147368	0.0625	0.0454545	0.135135	0.285714	0.0581395	0.172414	0.166667	0.0588235	0	0.0142857	0.140351	0.046729	0	0.0987654	0.0666667	0.102941	0	0.216216	0.141026	0.2	0.0952381	0.146341	0.08	0.176471	0.085013	0.168675	0.0526316	0.0909091	0.0746269	0.0681818	0.222222	0.0566038	0.0550459	0.124756	0.056338	0.0689655
ZNF552|chr19:58318876	0.0666667	0	0.0145336	0.0714286	0.0175548	0.0150435	0.0114003	0.0130647	0.0110995	0	0.0201406	0.0145975	0.0555556	0.181818	0.0295586	0.0202006	0.013478	0.0127087	0.00863265	0.0182937	0.0113576	0.0298507	0.0117782	0	0	0	0.0135894	0	0	0	0.0416667	0.111111	0.022014	0.0333333	0	0.0184211	0	0	0.0189521	0.0645161	0	0	0.0384615	0.0714286	0	0	0	0	0.0714286
ALKBH4|chr7:102097372	0	0.0588235	0	0	0	0.0769231	0	0	0.0555556	0	0.0216237	0	0	0.00533499	0	0	0	0.00997163	0	0.0131309	0.00841898	0.0714286	0	0	0	0	0	0.0322581	0	0	0.0344828	0.0540541	0.0332504	0.0344828	0	0.04	0.0333333	0.0285714	0	0.0769231	0	0	0	0	0.0333333	0.0833333	0.015873	0.0136986	0.027027
FADS1|chr11:61569477	0	0.0402572	0	0.0163907	0	0.023946	0.0181818	0.0238095	0.0277778	0.0833333	0.0555556	0	0.0571429	0	0	0.0365215	0.0180843	0.0909091	0	0.0236298	0.0225632	0	0.0173406	0.0226509	0	0.0135136	0	0	0	0	0.0144928	0	0.235294	0	0	0.0344828	0	0.0114367	0.0133333	0.0192038	0	0.0238351	0	0.039249	0.025	0	0	0.0588235	0.0833333
EEF1D|chr8:144672901	0.388889	0.611111	0.363636	0.30715	0.298829	0.5	0.46875	0.454545	0.333333	0.567568	0.393821	0.125	0.2	0.206555	0.315629	0.0909091	0.337148	0.363636	0	0.359123	0.227273	0.287062	0.251828	0.153846	0.5	0.296296	0.384615	0.423077	0.363958	0.575	0.261905	0.297297	0.228571	0.270833	0.454545	0.5	0.36	0.35	0.533333	0.0666667	0.423077	0.534884	0.615385	0.727273	0.315789	0.2	0.37037	0.6	0.541667
MRPS16|chr10:75008965	0.196078	0.0882353	0.24	0.0847458	0.102564	0.0625	0.142857	0.153846	0.258065	0.308642	0.0833333	0.0625	0.322581	0.0625	0.432432	0.362069	0.15625	0.0810811	0.357143	0	0.192982	0.133333	0.0810811	0.243243	0.0810811	0.0217391	0.361702	0.118421	0.177215	0.169811	0.282051	0.314286	0.394737	0.419643	0.315789	0.027027	0.15873	0.136364	0.208333	0.0416667	0.16	0.27027	0.109091	0.309524	0.0920245	0.129808	0.255435	0.20743	0.179775
GGA2|chr16:23476587	0.272727	0.099623	0.142857	0	0.105263	0.111111	0.0333333	0	0.0384615	0.151515	0.125404	0.0434783	0.153846	0	0	0.124518	0.130435	0.1	0.125722	0.0893575	0.125	0.0869565	0	0.2	0.0333333	0.0638298	0.0666667	0.0851064	0.266667	0.0967742	0.09375	0.181818	0.113623	0.106383	0.214286	0.2	0.0555556	0.1	0.157895	0.074391	0.0714286	0.148148	0.157895	0.222222	0.0188679	0.0416667	0.153846	0.214286	0.142857
RPL23|chr17:37005835	0.5	0.159147	0.250584	0.175566	0	0.166667	0.24	0.214286	0.294118	0.4	0.194368	0.481481	0.551724	0.110926	0.401289	0.305458	0.357143	0.166667	0.426791	0.159766	0.148751	0.0655738	0.146363	0.25	0.3	0	0.297191	0.4375	0.428571	0.0833333	0.166667	0.565217	0.0909091	0.129032	0.1	0	0.25	0.1875	0.25	0.146109	0.153846	0.181818	0.235294	0.466667	0.114286	0.149658	0.541667	0.35	0.217391
ACOX1|chr17:73940997	0.1	0	0.0630315	0.0501396	0.0423579	0.0546215	0.03125	0	0	0.075	0.0791421	0	0.2	0.0414684	0.0683391	0.0763647	0.053715	0.0441133	0.0625	0.0485806	0	0.0260444	0.0490082	0.04182	0.0769231	0.0393971	0.142857	0	0.0576923	0	0.0285714	0.0714286	0.047619	0.181818	0.0632894	0.0434941	0	0.0555556	0.166667	0.125	0.2	0.117647	0.0466967	0	0	0.0188679	0.0909091	0.0455122	0.0537151
SPC24|chr19:11257648	0	0.0571429	0.0568514	0	0.0295699	0.0518861	0	0.0952381	0.0434783	0.05	0.0424608	0.0454545	0.125	0.0412196	0.0588235	0.0611421	0.0625	0	0.0566349	0.0407752	0	0	0	0.0714286	0	0.0289866	0.0454545	0.0588235	0.0540541	0.0471298	0.0816327	0.0512356	0.0371523	0.0416667	0.105263	0.0434783	0	0	0.142857	0.0511696	0.107143	0.0714286	0.0714286	0.136364	0.037037	0.0434783	0.0566038	0.027027	0.0344828
CTSB|chr8:11701530	0.0954064	0.048913	0.0769231	0.0677966	0.0652174	0.0735294	0.0238908	0.0410959	0.0318182	0.0384615	0.107143	0.0373134	0.0571429	0.133333	0.037037	0.0471698	0.0816327	0.0222222	0.0147059	0.0357143	0.0510204	0	0.0631579	0.0307692	0.0781893	0.0497738	0.0446927	0.0481928	0.0393701	0.027439	0.0340522	0.0303951	0.0487805	0.0424528	0.0458453	0.0546032	0.0317919	0.0381944	0.0474138	0.0172414	0.0275689	0.0491329	0.0285714	0.0295203	0.0495627	0.0318182	0.0354331	0.027027	0.0662983
WAC-AS1|chr10:28810122	0	0.0236354	0.0353595	0.0132068	0.1	0	0	0.0666667	0	0	0.0338384	0	0.0178571	0.0210616	0.0387161	0	0.0243902	0.00534693	0.136364	0.0108209	0	0	0.0316212	0	0.00720606	0.0179647	0	0.037037	0.0333333	0.0152137	0	0.125	0.133333	0	0	0.0446016	0	0.00260417	0	0.0278184	0	0	0	0	0.157895	0	0	0.04	0
METTL10|chr10:126451098	0.0513672	0.0340729	0.12	0	0.0625	0	0	0	0.0588235	0.0243902	0.043844	0.0512821	0.03125	0	0.0526316	0.307692	0.0454545	0	0.0217391	0.0354449	0.0384615	0.2	0	0	0.0294118	0.117647	0.0625	0.0222222	0.125	0.0555556	0	0.0967742	0	0	0	0	0	0	0.0451271	0.0324069	0	0	0.0833333	0	0	0.0307692	0.0350877	0	0
KIAA2018|chr3:113372261	0	0	0.0526316	0	0.0151143	0.0298604	0.024274	0	0.03125	0.0434783	0.0276542	0	0	0.0192091	0.1	0.0330035	0	0	0.05	0.0233155	0	0.0555556	0	0	0	0.0147834	0.0206063	0.0454545	0.0526316	0.0145654	0.0769231	0	0	0.0255053	0.0214741	0	0	0.0155306	0.0201655	0.0169969	0.0237231	0.0666667	0.0833333	0.0666667	0	0	0	0.0212467	0.0155649
SSR3|chr3:156258338	0.0555556	0.0384615	0.0833333	0.0833333	0.016129	0.03125	0.0769231	0.04	0.0655738	0.0649351	0.285714	0.0363636	0.109091	0.1	0.137931	0.0821918	0.195652	0.0625	0.0434783	0.0666667	0.0444444	0	0	0.0344828	0.0144928	0.0512821	0.0465116	0.0422535	0.056338	0.0769231	0.0431034	0.0412371	0.0612245	0.0531915	0.0608696	0.0634921	0.0361446	0.03125	0.0519481	0	0.0431034	0.0709677	0	0.078125	0.0162162	0	0.09	0.00862069	0.020202
EMC1|chr1:19542415	0.1	0	0.132066	0.094059	0.0940929	0.139154	0.0714286	0.166667	0.118284	0.114191	0.126146	0.142857	0.142857	0.119111	0.129189	0.285714	0	0.0909091	0.107785	0.0958907	0.0856515	0.0693766	0.0864272	0.0878642	0.0714286	0	0.135083	0	0.307692	0	0.16	0.0740741	0.138968	0.2	0.0833333	0.0625	0.25	0.125	0.110547	0.0734033	0.25	0	0.0878226	0.333333	0.151515	0.153846	0.0612245	0.161765	0.151515
DDX52|chr17:35972194	0.2	0.111111	0.365961	0.204657	0.164769	0.30518	0.233989	0.350214	0.324556	0.416667	0.257386	0.176471	0.538462	0.19936	0.381799	0.374075	0.357084	0.24277	0.391839	0.353604	0.200327	0	0.180378	0.268	0.181818	0.125	0.5	0.189189	0.433333	0.15	0.323529	0.4	0.461538	0.217391	0.181818	0.172414	0.25	0.0882353	0.234474	0.251095	0.277778	0.181818	0.4	0.5	0.186047	0.166667	0.133333	0.107143	0.25
PBLD|chr10:70042913	0.0344828	0.142857	0.0357143	0.0285714	0.028925	0	0.030303	0.051468	0.0555556	0.0444444	0.05	0.0481928	0	0	0.0445937	0	0.0498806	0.0282833	0.032	0.040796	0.0769231	0.0645161	0.037037	0	0.0157068	0.025	0.025641	0.024911	0.0416667	0	0.0461538	0.0273224	0.0555556	0.0769231	0.119048	0.0437552	0	0.0740741	0.3	0.0941176	0.0333333	0.0769231	0.0434783	0.0508598	0.0657895	0.0212766	0	0.0327869	0.0490661
RFC2|chr7:73646102	0.0307692	0.0340909	0	0	0	0	0.101695	0.0425532	0.08	0.0857143	0	0.0344828	0	0.050697	0	0.04	0.15625	0	0	0.0420692	0.0333333	0	0	0.026088	0	0	0	0.0454545	0.020979	0.0285714	0.0365854	0.0153846	0.0588235	0.037037	0.045045	0.0909091	0.0172414	0.04	0.0909091	0	0.0722892	0.0384615	0	0.0759494	0.03125	0.0173913	0.0119522	0.0368664	0.0373134
ZBTB8OS|chr1:33086834	0.0121501	0	0	0.015027	0	0.0225666	0.037037	0	0.04	0	0	0.0294118	0	0	0	0.0454545	0	0	0.0147102	0	0	0	0	0	0	0.0131968	0	0.0555556	0	0	0.0555556	0	0.1	0.0096565	0.0136234	0	0	0	0	0.00972689	0	0.0122557	0.0163421	0	0.0625	0	0	0.0810811	0.2
TPRKB|chr2:73959797	0	0	0.0645161	0	0.037037	0	0	0	0.0487805	0	0	0	0.0227273	0	0.0769231	0	0	0.0434783	0	0.0107081	0	0	0.0625	0	0	0	0	0	0.0697674	0	0	0.0416667	0	0	0	0.1	0	0.0769231	0	0	0	0	0.125	0	0.0227273	0.0294118	0	0.0227273	0
GFPT1|chr2:69547808	0.0315074	0.0235047	0	0.037037	0.0189986	0.0279053	0.0588235	0.0285714	0.0392157	0.0540541	0.0251819	0	0.108434	0	0	0	0.0666667	0	0.0356971	0.0217723	0.0141751	0	0.0164668	0.0714286	0.0625	0.0104291	0	0	0.0416667	0	0	0	0.0173829	0	0.0625	0.0228471	0.0247561	0.026296	0.0205794	0.0143532	0	0	0.0223606	0.125	0.0454545	0	0.0123457	0	0.037037
PIK3C2B|chr1:204392481	0.133333	0.0163934	0.0416667	0	0	0	0	0	0.0322581	0.0163934	0	0.0681818	0.0470588	0.0210206	0.0347616	0	0.0163934	0	0	0	0	0	0.0232558	0.0175439	0	0.0526316	0.0416667	0.04	0.0208333	0	0.0357143	0	0	0.0192308	0.0645161	0.0333333	0.0322581	0	0.0625	0	0.0576923	0.0294118	0.12	0.06	0	0.0307692	0.0344828	0	0.0428571
ARSD|chrX:2824455	0.030303	0.0689655	0.1	0.0666667	0.081665	0.1	0.208333	0.125	0.0454545	0.130435	0.114752	0.047619	0.0869565	0.0823076	0.2	0.1875	0.272727	0.126984	0.0980392	0.0816879	0.2	0	0.0652174	0.130435	0.137931	0	0.2	0	0.0434783	0.0869565	0.2	0.116279	0.166667	0.12963	0.162162	0.0833333	0.26087	0.0720229	0.047619	0.176471	0.0574713	0.0892857	0.2	0.0810811	0.0588235	0.0833333	0.0912893	0.0877193	0
RAB7L1|chr1:205738694	0.0222222	0	0.0243902	0	0	0.06	0.0165289	0.00884956	0.0493827	0	0	0	0	0	0.0571429	0	0	0.015873	0.0606061	0	0	0.00970874	0.047619	0	0.0784314	0	0.0588235	0	0.0144928	0.027027	0.0487805	0	0.08	0	0.0869565	0	0.0491803	0	0.0377358	0.0625	0.0740741	0.111111	0.0208333	0	0	0.0434783	0	0	0
PECR|chr2:216903621	0.0294118	0.0276349	0	0.2	0	0	0.0434783	0.0357143	0.133333	0.0517241	0.0408457	0.0454545	0	0	0	0.05	0	0.0714286	0.030303	0.0273839	0.05	0.0689655	0.047619	0	0	0.0130298	0.0357143	0.181818	0.0357143	0.0223461	0.0454545	0.08	0.214286	0.0666667	0.0576923	0	0.0909091	0.0207584	0.0306896	0	0.0967742	0	0	0	0	0.0138889	0.0574713	0.0185185	0.0357143
CTSS|chr1:150703752	0.714286	0.625	0.5	0.657143	0.538462	0.645161	0.6	0.595238	0.833333	0.55	0.562745	0.329268	0.631579	0.357347	0.708333	0.571429	0.535714	0.590909	0.727273	0.684211	0.6	0.348767	0.470588	0.4	0.354839	0.25	0.6	0.5	0.561798	0.727273	0.42	0.411765	0.576311	0.708333	0.3	0.4	0.5	0.428571	0.45	0.545455	0.454545	0.636364	0.428957	0.567568	0.545455	0.461538	0.555556	0.685185	0.52381
CBX5|chr12:54631891	0	0.0159898	0.0512821	0	0	0.0416667	0.0131579	0	0	0.0135135	0	0	0	0	0.1	0.0625	0.0877193	0	0.0769231	0	0	0	0	0.030303	0	0	0.0277778	0	0.0350877	0	0	0	0.105263	0.0344828	0.0152714	0.0377358	0	0	0.0555556	0	0.030303	0	0.0294118	0.0277778	0	0.0131579	0.0108894	0.0117766	0.0220221
SLC35E2B|chr1:1594945	0.2	0	0.142857	0	0	0.0287621	0	0.0833333	0.0833333	0.0588235	0.0320887	0.0394737	0	0.0237507	0.0416667	0	0	0.0357143	0.0497807	0.0345773	0.0434783	0.0142741	0.0666667	0.0416667	0.0714286	0	0	0.0588235	0.028169	0	0	0.09375	0.12	0.0294118	0.0714286	0.0789474	0.0303549	0	0	0	0	0.0277468	0	0	0	0	0.113208	0	0
LYRM2|chr6:90344208	0.013302	0	0.0137143	0.0118615	0	0	0	0.0526316	0	0	0.00686214	0.0555556	0.0357143	0.0181876	0.0833333	0.0179008	0.0344828	0.00855893	0.0454545	0	0.047619	0	0.0909091	0.00805646	0	0	0	0.0123767	0	0	0	0	0	0	0.0666667	0.0149179	0.0625	0.0138554	0.0588235	0.0102815	0	0.166667	0	0.0344828	0	0	0	0.0243902	0
CEP104|chr1:3729292	0	0.0249	0	0.021895	0	0.035112	0.0454545	0	0.0243572	0.133333	0.0297394	0	0	0.0144539	0.033276	0.0357089	0.0282137	0	0.0209633	0.0193063	0.00985158	0.0115741	0.0173464	0	0	0.00853512	0.0135097	0	0	0	0	0	0.0322467	0.0183528	0.0247935	0	0.018657	0.0146711	0.0222328	0.0155518	0	0	0	0	0.027027	0.0833333	0	0.04	0
LOC100289019|chr9:130875487	0	0	0.0797318	0	0.0481309	0.0446691	0.0453474	0.0501071	0.0354077	0.0833333	0.0417324	0.025	0.0689655	0.0546564	0.0660247	0.0526316	0	0.0909091	0.2	0.0598591	0.0281183	0.0262849	0.0333435	0.0360554	0.0267153	0	0	0	0.117647	0.034725	0.0456603	0	0	0.0482449	0	0.0537627	0.0446799	0	0.045887	0	0.0357143	0	0.036979	0.072832	0.0526316	0.0163934	0	0.0526316	0
LOC100289019|chr9:130875524	0	0	0.0229795	0	0.0154394	0.0313834	0.0206	0.0219999	0.0188327	0	0.0311302	0.0277778	0.0363636	0.0313386	0.0339941	0	0.0333333	0	0	0.0234045	0.0161979	0	0.0163925	0.0333145	0	0	0.0714286	0.0181973	0	0.0340764	0.0262333	0	0.0666667	0.0286531	0	0.0265821	0.0241264	0.037037	0.023019	0.0454545	0.027027	0	0.0158074	0.181818	0	0	0	0	0.0909091
LOC90784|chr2:86249844	0.09375	0.04	0.0909091	0.0298117	0.0625	0	0.0769231	0.0416667	0.111111	0.0740741	0.0356198	0.0555556	0.16	0.0714286	0.0454121	0	0	0.047619	0.0666667	0.0325319	0	0	0	0.0769231	0.0263158	0.0218	0	0.0714286	0.135135	0	0.0555556	0.0588235	0.136364	0.0333333	0	0.0769231	0	0	0.0833333	0.025115	0	0.0625	0.0909091	0	0.037037	0.0714286	0.0465116	0	0.12
WDR4|chr21:44266875	0.0333893	0.02963	0.0326867	0.0189457	0.0311326	0.0273947	0.0588235	0.0314624	0.0331029	0.1	0.0492463	0	0.119048	0.0666667	0.041716	0.0555556	0	0.0255376	0.0332808	0.0296969	0	0	0	0	0.0203727	0	0.0302418	0	0	0	0	0.0666667	0.027053	0.0740741	0.0625	0	0	0.037037	0	0.0126393	0.0526316	0	0.0210497	0	0.0444444	0.027027	0.0666667	0.0909091	0.133333
MAGT1|chrX:77083007	0.408	0.270833	0.345238	0.230159	0.154639	0.411043	0.331169	0.330579	0.43662	0.43299	0.341463	0.223404	0.504348	0.198718	0.34	0.452632	0.408696	0.274914	0.314286	0.484375	0.195122	0.227642	0.224638	0.234375	0.180791	0.198276	0.28777	0.28877	0.294393	0.274194	0.329787	0.307263	0.333333	0.347826	0.336538	0.3125	0.272727	0.179104	0.287234	0.253012	0.354037	0.330144	0.269565	0.330579	0.283088	0.328671	0.341991	0.350877	0.367188
RFWD3|chr16:74698525	0.333333	0	0.230769	0.181818	0.0625	0.0740741	0	0.0689655	0.0961538	0.142857	0.112525	0.125	0.162162	0.112409	0.0689655	0.0666667	0.0909091	0.0869565	0.111671	0.166667	0.0909091	0.0714286	0.0625	0.142857	0.0967742	0.166667	0.222222	0.0322581	0.28125	0.0835417	0.097561	0	0.121256	0.111111	0	0	0.0526316	0	0.1	0.0758694	0.0625	0.125	0.2	0.0714286	0.0930233	0.1	0.081044	0.0950524	0.181818
ARSD|chrX:2824366	0.0555556	0.16129	0.104167	0	0.181818	0.125	0.0645161	0.111111	0.0833333	0.144231	0.131125	0.0902778	0.25	0.222222	0.266667	0.4	0.285714	0.09375	0.202381	0.0625	0.0869565	0.04	0.0333333	0.0833333	0.0681818	0.0588235	0.0892857	0.0769231	0.0681818	0	0.0731707	0.140351	0.111111	0.0909091	0.0882353	0.111111	0.111111	0.0625	0.142857	0.04	0.0365854	0.150943	0.0930233	0.218182	0.0576923	0.0674157	0.11123	0.125828	0.117647
SOGA1|chr20:35411074	0.036449	0.0313389	0.0344828	0	0	0.036613	0.0357143	0.03125	0	0.117647	0.0410226	0	0.0555556	0	0	0.0352896	0	0.0769231	0	0.0210461	0.15	0	0.0416667	0.0209416	0.047619	0.0166545	0	0	0.037037	0	0.0909091	0	0.0263158	0.130435	0.0309173	0	0	0.0625	0.0285714	0.0228318	0	0.0283764	0	0	0.0526316	0.0265487	0.0268582	0.2	0.0287741
AP1S3|chr2:224622278	0.230769	0.0659756	0.0625	0.0666667	0.097561	0.0454545	0	0.0952381	0.0789474	0.0888889	0.0633253	0.0384615	0.097561	0.0369481	0.166667	0	0.0714286	0	0.133333	0.0666667	0	0.0437987	0.0232558	0.05	0.0533333	0.0495548	0.0526316	0	0.176471	0	0.333333	0.0454545	0.166667	0.0769231	0.0416667	0.0666089	0	0	0.0707844	0	0.0714286	0.145161	0	0.152542	0.0357143	0.0704225	0.153846	0.1	0.0746269
GSR|chr8:30536152	0.330769	0.15942	0.265823	0.0967742	0.111111	0.230769	0.171429	0.2	0.198347	0.172973	0.226797	0.125	0.312253	0.1875	0.142857	0.217391	0.229299	0.0487805	0.34	0.08	0.0833333	0	0.047619	0.141509	0.0546875	0.032967	0.22093	0.0688259	0.155963	0.0273973	0.173077	0.23871	0.222222	0.126761	0.345455	0.0606061	0.2	0.0909091	0.130435	0.0840336	0.155039	0.167832	0.0512821	0.348624	0.103226	0.157895	0.255446	0.237333	0.107492
WDR4|chr21:44265995	0.0263028	0.0198275	0.0276343	0.015131	0	0.0255269	0.0833333	0.0253641	0	0	0.0339744	0.0588235	0	0.01231	0.0377514	0	0.0416667	0.0769231	0.0394041	0.0209594	0	0	0.0143067	0.0158223	0	0	0.0293156	0	0.105263	0.0173693	0	0	0.0361134	0	0.117647	0	0	0	0	0.00753399	0.0769231	0.0159875	0.0336288	0.0769231	0.0857143	0.03125	0.166667	0	0
NDUFS1|chr2:206987580	0.0361046	0.0682735	0.0317094	0.0220081	0	0	0.026517	0	0	0	0.0568182	0	0	0	0.153846	0.0666667	0	0	0.0909091	0.00373134	0	0.0666667	0	0.3	0	0.0190178	0.0210158	0	0	0.0625	0	0.0588235	0.2	0.08	0.0588235	0	0	0	0.0190543	0	0	0	0.0555556	0.0833333	0	0.02	0	0	0.0387084
EVI5|chr1:92978699	0	0	0.125	0	0.0151362	0.0833333	0.0769231	0	0	0.0714286	0.0392586	0	0.0625	0.0184341	0.0350012	0.0555556	0.0414201	0.111111	0.272727	0.0833333	0.0909091	0	0.0714286	0	0	0.022484	0.181818	0	0	0.0133224	0	0	0.133333	0.04	0.0516114	0.0305782	0	0	0	0	0.0909091	0.0286666	0.0223557	0	0.0357143	0	0	0.0526316	0
PECR|chr2:216903567	0	0.0205904	0.047619	0.0149648	0	0	0	0.03125	0	0.0461538	0	0.0555556	0	0	0.117647	0.148148	0.0666667	0.0207518	0.03125	0.0226352	0.0625	0.0740741	0	0.0606061	0	0.0142121	0.0689655	0.0145952	0	0.1	0	0	0	0.1	0.0731707	0	0.107143	0.0155408	0.0296946	0	0	0	0.0625	0	0	0	0	0.0652174	0
C1RL|chr12:7249906	0	0.0952381	0	0	0.0382387	0.0700351	0.0464386	0	0.0516277	0.230769	0.0829156	0	0.0675326	0.0376379	0.0732724	0.0891237	0.0610091	0.0344327	0.0709389	0.0610386	0.0476947	0.0416667	0.0666667	0.0334419	0	0	0	0	0.1	0.105263	0	0	0.0454545	0.0588235	0.0537739	0.117647	0.117647	0.0350751	0.0769231	0.0475824	0.230769	0.0460294	0.105263	0.0461196	0	0.040184	0.047619	0.0392055	0.0449486
SLC35E1|chr19:16661486	0.5	0.3	0.45	0.387097	0.307692	0.388889	0.272727	0.421053	0.413793	0.545455	0.468419	0.277778	0.403846	0.24	0.391901	0.241379	0.44	0.235294	0.428571	0.44	0.285714	0.3125	0.391304	0.392857	0.485714	0.217391	0.526316	0.115385	0.448276	0.344828	0.423077	0.533333	0.434783	0.3125	0.47619	0.551724	0.318182	0.333333	0.55	0.31933	0.384615	0.518519	0.5	0.482759	0.259259	0.333333	0.391304	0.414634	0.317073
METTL16|chr17:2321687	0	0.0707104	0.1	0.0766776	0	0.0625	0.0714286	0.03125	0.0588235	0.0624527	0.0839947	0.0810811	0.190476	0.101987	0.0983992	0.0555556	0.0952381	0.0454545	0.0641879	0.0730083	0.0454477	0	0.0536248	0.0547743	0	0.153846	0.0774377	0.0333333	0.0865896	0.166667	0.0666667	0.0833333	0.121966	0	0.2	0	0.0357143	0.0563154	0	0.05117	0	0.0831478	0.0577057	0.0588235	0.0909091	0.294118	0	0	0
WAC-AS1|chr10:28814671	0.0318285	0.0382384	0.0453626	0.0157499	0	0.0327795	0	0	0	0.0396538	0.0401466	0	0.0314582	0.0172924	0.0522881	0.0347505	0.0335795	0.0262983	0.0456016	0.0242391	0.0174018	0.0142994	0	0.0290655	0.027027	0.0625	0.0322581	0.0285714	0.0133333	0	0	0.166667	0	0.0526316	0.0396674	0	0	0.0274717	0	0	0.0166667	0	0.0588235	0	0.0588235	0.0217391	0.02	0.142857	0.08
CPT1A|chr11:68523049	0	0	0.108108	0.0434783	0.105263	0.0268805	0.03125	0.030303	0	0.0246703	0.0284158	0.00694444	0	0	0	0	0	0	0.0193222	0.029989	0	0	0.0555556	0	0	0.0289855	0	0.00546448	0.0119048	0	0	0	0.1	0.0714286	0	0	0	0	0	0	0.0526316	0.037037	0	0	0.0350877	0.027027	0.0533981	0.0418848	0
PSMB2|chr1:36065562	0.466667	0.517974	0.722222	0.428571	0.6875	0.421053	0.35	0.482759	0.606427	0.375	0.5	0.529412	0.514286	0.416667	0.619048	0.636364	0.7	0.357143	0.631579	0.530374	0.409091	0.409091	0.5	0.666667	0.551724	0.5	0.642857	0.576923	0.75	0.453901	0.8	0.533333	0.629084	0.727273	0.774194	0.769231	0.44	0.380952	0.585366	0.5	0.428571	0.25	0.464416	0.384615	0.344828	0.548387	0.606557	0.627907	0.510638
IPP|chr1:46164555	0.104742	0	0.0582388	0	0	0.0698349	0.0553855	0.0952208	0.0973272	0.0909091	0.0801434	0	0.0833333	0.0361725	0.0872378	0.1	0.0752003	0.0833333	0.166667	0.0973257	0.0443716	0	0	0	0	0.0622201	0.1	0.0526316	0.285714	0.0610299	0.230769	0.05	0	0	0.12357	0.0750786	0.0714286	0	0.181818	0.0352	0.2	0.106028	0.0769231	0.230769	0	0.0571429	0	0.05	0.0666667
PHC3|chr3:169807653	0.0416667	0	0.0666667	0	0.05	0.0533805	0	0.210526	0	0.205882	0.0514543	0	0.0285714	0.0427801	0.0504902	0	0	0.0434783	0	0.0456972	0.148148	0.0171931	0	0.0869565	0.137931	0	0	0	0.136364	0	0.14	0	0.1	0	0.0454545	0.0416667	0.0338983	0	0.05	0.0435856	0.111111	0.0526316	0	0.027027	0.0425532	0.0909091	0	0.105263	0.0714286
EMC1|chr1:19543798	0.7	0.0909091	0.124824	0.100332	0.0841319	0.128896	0.25	0.235294	0.368421	0.285714	0.210249	0.130435	0.15	0.101196	0.162303	0.230769	0.129724	0	0.169028	0.164702	0.222222	0.2	0.0919074	0.0827454	0.0416667	0.3	0	0.238095	0.111111	0.166667	0	0.09375	0	0.181818	0.0714286	0.092077	0	0.0434783	0.0909091	0.091645	0.166667	0	0.0945127	0.347826	0.172414	0.111111	0.277778	0.266667	0.0952381
MAGT1|chrX:77083828	0.76087	0.451613	0.8	0.4375	0.166667	0.6	0.538462	0.380952	0.588235	0.439024	0.55	0.291667	0.588235	0.0526316	0.693152	0.60728	0.4	0.225806	0.593861	0.563672	0.2	0.0625	0.266667	0.7	0.484848	0.35	0.705882	0.345238	0.710744	0.423077	0.604478	0.65	0.564493	0.594595	0.736842	0.538462	0.571429	0.529412	0.621622	0.270833	0.444444	0.73913	0.409091	0.807692	0.407692	0.444444	0.538462	0.545455	0.4375
DUSP18|chr22:31058634	0.0909091	0.321429	0.294118	0.333333	0.466667	0.363636	0.666667	0.5	0.285714	0.533333	0.241355	0.3	0.181818	0.228654	0.321325	0.387274	0.272727	0.333333	0.235294	0.3848	0.130435	0.210153	0.193548	0.315789	0.153846	0.125	0.37037	0.333333	0.444444	0.352941	0.25	0.36	0.363636	0.313725	0.321429	0.2	0.28125	0.225088	0.375	0.2	0.370968	0.238095	0.125	0.440678	0.236842	0.37037	0.23913	0.28125	0.333333
MBD3|chr19:1590062	0.173907	0.2	0.203001	0.0834621	0	0	0	0.18712	0.181818	0.137345	0.159625	0.2	0.15	0.04913	0.161134	0.207207	0	0	0.164161	0.214645	0.1	0.0555556	0.1875	0.105263	0.272727	0.126825	0.16825	0.227273	0.324324	0.105263	0.142857	0.135378	0.157895	0.166667	0.416667	0.228571	0.0666667	0.111111	0.1	0.0901818	0.3	0.133333	0.333333	0.212709	0.107143	0.0952381	0.181818	0.153141	0.123154
WAC-AS1|chr10:28811977	0.157895	0	0.0384615	0	0	0	0	0.0322581	0.08	0.0357143	0.0297773	0	0.111111	0.0833333	0	0.0666667	0	0	0	0	0	0.0666667	0.0625	0	0	0	0.142857	0.129032	0.0350877	0	0.0285714	0	0	0.0441176	0	0	0.0454545	0.0182914	0.0434783	0	0.032967	0	0.0769231	0.0454545	0	0.0266667	0.0192308	0.034188	0.0571429
METTL16|chr17:2320645	0.166667	0.0833333	0.2	0	0.117647	0.166667	0.181818	0.137931	0.1	0.18056	0.195943	0.135135	0.189189	0.0909091	0.2131	0.192308	0.0952381	0	0.2	0.147351	0	0	0.064751	0	0	0.08	0.3	0.047619	0.1875	0	0.121212	0.0666667	0.238095	0.130435	0.272727	0.208333	0.137931	0.111111	0.12491	0.0819857	0.133333	0.357143	0.222222	0.181818	0.0909091	0.210526	0.0983607	0.137931	0.156863
POLR2J2,UPK3BL|chr7:102277602	0.0441176	0.0175439	0.105263	0.0149254	0.031746	0.0350877	0.0408163	0.0909091	0.0227273	0.0483871	0.051846	0.0327869	0.041958	0	0.0806452	0.0625	0	0	0	0.0909091	0	0.0731707	0	0.0434783	0.032967	0.0714286	0	0.0446429	0.0673575	0.0196078	0.0416667	0.0805369	0.0344828	0.0504202	0.0416667	0.0762712	0.0142857	0.017094	0.0879121	0.0294118	0.0392157	0.0612245	0.0172414	0.047619	0.0528169	0	0.027451	0.0447761	0.0347222
SLC17A5|chr6:74304014	0.4	0.150637	0.142857	0.136364	0.148148	0.28	0.111111	0.192982	0.176	0.324324	0.284515	0.12069	0.360248	0.307692	0.2	0.285714	0.186275	0.121212	0.34375	0.0526316	0.027027	0.0983607	0.0555556	0.16129	0.12963	0.1	0.179088	0.114035	0.220588	0.125	0.122449	0.269231	0.161339	0.272727	0.206349	0.26087	0.0833333	0.130435	0.04	0.0877246	0.128205	0.253731	0.0555556	0.145161	0.157895	0.138889	0.254777	0.136364	0.164384
H2AFV|chr7:44873098	0.166667	0.2	0.3	0.181818	0.0919423	0.208117	0.315789	0.4	0.0833333	0.226738	0.223951	0.166667	0.1	0.0593542	0.31249	0.343634	0.266667	0.151068	0.389525	0.268129	0.115812	0.0410033	0.100913	0.220536	0.156863	0.128825	0.313725	0.078125	0.273684	0.114286	0.266667	0.08	0.409091	0.258065	0.263158	0.275862	0.4	0.125	0.172414	0	0.127273	0.185185	0.173913	0.277778	0.0897436	0.122642	0.25	0.107143	0.4
NOL9|chr1:6582149	0.25	0.0666667	0.1	0.181818	0.0555556	0.111878	0.106383	0.137931	0.1	0.0833333	0.113548	0.0434783	0.0769231	0.104134	0.0625	0.113969	0.114411	0	0	0.0735295	0	0	0.1	0.0909091	0.0212766	0.166667	0	0.0555556	0.105263	0.0625	0.0769231	0.0625	0	0.291667	0.1	0	0.0714286	0.0416667	0.12	0.1	0.210526	0.0909091	0	0.0625	0.229167	0.0545455	0.108108	0.0377358	0.0566038
PRKAR2A|chr3:48787640	0.21875	0.166667	0.284793	0.139009	0.114393	0.28713	0.212513	0.583333	0.1875	0.28692	0.265018	0.263158	0.278477	0.101068	0.320122	0.304107	0.239572	0	0.400174	0.182018	0	0.0771247	0.117549	0.213388	0.242424	0.414634	0.176471	0.160714	0.179487	0.0625	0.146341	0.0740741	0.277778	0.28	0.307692	0.177913	0.225806	0.147059	0.030303	0.1	0.363636	0.133333	0.16	0.2	0.166667	0.152778	0.307692	0.220063	0.166667
CRLF3|chr17:29110553	0.1	0.166667	0	0.0434783	0	0	0	0	0	0	0	0.0294118	0.0740741	0.019419	0	0.0666667	0.0444444	0	0	0	0.0625	0	0.0384615	0	0.0294118	0.0357143	0	0.0238095	0.0277778	0	0.027027	0.0487805	0.0625	0.0327869	0.0909091	0	0.0909091	0	0.0454545	0.0158125	0	0	0	0.0689655	0.0652174	0.1	0.0181818	0.0238095	0.0222222
LYRM2|chr6:90344367	0	0.0319864	0	0	0	0.0317715	0.0689655	0	0	0	0.056969	0	0.0645161	0.0576278	0.0797203	0.125	0.0526316	0.117647	0.133333	0.0431421	0.136364	0	0	0.0714286	0.0384615	0	0	0	0.0909091	0.105263	0	0	0	0.3	0.157895	0.0394777	0	0.0312515	0.0526316	0.035642	0.03125	0.0588235	0.0769231	0.0689655	0	0.0638298	0.0555556	0.0153846	0.05
LOC90784|chr2:86249921	0	0.176471	0.00883639	0.0139319	0.0952381	0	0	0	0.0625	0.04	0.00982445	0	0	0.0769231	0.0204908	0.0833333	0	0	0.0833333	0.00790163	0.00968775	0	0	0	0	0.0119838	0	0	0	0	0	0	0.0134368	0	0	0.0588235	0	0	0	0.00936131	0	0	0	0	0	0.047619	0	0	0
TPRKB|chr2:73959753	0.0344828	0	0.03125	0	0.04	0	0.016129	0	0	0.0196078	0.0526316	0	0	0	0.0526316	0.0243902	0.0416667	0	0.0135135	0	0	0	0.176471	0	0	0.0384615	0	0.0338983	0.0588235	0.0434783	0.08	0.0285714	0	0	0.0294118	0.0769231	0.0588235	0.0625	0	0	0.0952381	0	0	0	0.0344828	0.02	0.037037	0	0.0444444
VPS41|chr7:38764399	0.25	0.0526316	0	0	0.0833333	0.0833333	0.0333333	0.166667	0	0.0588235	0.0544409	0	0.2	0	0.0706727	0.0778207	0.0683545	0.0344828	0.0543879	0.0425403	0	0.111111	0.0322581	0	0	0.0238095	0.0487805	0	0.0294118	0	0.0857143	0.0416667	0.0555556	0	0.166667	0	0.0357143	0.0329814	0	0.0459639	0.0694444	0.0294118	0	0.0740741	0	0.038835	0.0847458	0.0866142	0.114286
TRIM65|chr17:73885922	0.0833333	0	0	0	0	0	0.0666667	0	0.0869565	0	0.0132598	0	0.0697674	0.0146385	0.0560454	0	0.0625	0	0.166667	0	0	0	0	0	0	0	0.047619	0.0344828	0.047619	0.0526316	0.09375	0	0.0374991	0.0181818	0.0344828	0.04	0	0.0588235	0	0.0183613	0	0	0.0769231	0.0491803	0.0357143	0	0.0166667	0.0512821	0.0350877
SYNJ2BP|chr14:70838274	0.1	0.0909091	0	0	0.0666667	0.0833333	0.0740741	0.0344828	0.0277778	0.0263158	0.0908404	0.0606061	0.0645161	0.0560956	0.1	0.111111	0.125	0	0	0.0740983	0.0588235	0.0833333	0.0559409	0.0384615	0.0232558	0.052271	0	0.0454545	0.157895	0.1	0.0454545	0	0.357143	0	0.030303	0	0	0.0384615	0.0909091	0.25	0.222222	0.0645161	0.0666667	0.2	0.0833333	0.0277778	0.0634921	0	0.105263
COX15|chr10:101473506	0	0	0.0625	0	0	0	0.0470588	0.0384615	0.0238095	0.0632911	0	0.0123457	0.0185185	0	0.0333333	0	0.0163934	0.0120482	0.0238095	0	0.0153846	0	0.115385	0.0140845	0.0520833	0	0.037037	0.0126582	0	0	0.0212766	0	0.153846	0.0327869	0.0227273	0.115385	0	0	0.037037	0.0454545	0	0.030303	0.0277778	0.0172414	0.0217391	0.0461538	0	0	0
PECR|chr2:216903410	0.0952381	0.0247754	0	0.0313916	0	0	0.05	0.151515	0	0	0	0.047619	0.0344828	0	0.05	0	0.0714286	0	0	0.0197268	0.0206104	0.0263158	0	0	0	0.0121733	0	0.0909091	0	0.0218047	0	0	0	0.0666667	0.06	0	0.0540541	0.0769231	0.1	0.0110226	0.0555556	0	0	0	0.1	0	0.0603448	0	0
TRIM65|chr17:73885248	0.5	0.0948472	0.285714	0	0.0454545	0.181818	0.0714286	0.0526316	0.0666667	0.1	0.110676	0	0.16129	0.0657467	0.0974387	0.26087	0.238095	0.05	0.141631	0.0735604	0.0434783	0	0.0555556	0.047619	0.125	0.222222	0	0	0.136364	0.117647	0.0833333	0	0.125	0.147059	0.193548	0	0.205128	0.136364	0.137931	0.0770661	0.111111	0.235294	0.0454545	0.134328	0.243243	0.0833333	0.0972222	0.0714286	0.0754717
MAGT1|chrX:77083575	0.0897436	0.259259	0.0708489	0.0833333	0	0.121212	0.136364	0.0909091	0.135135	0.0634921	0.0508046	0	0.166667	0.0909091	0.103697	0.15	0.103448	0.0655738	0.0666667	0.2	0.0666667	0	0	0.0416667	0.0630631	0.0625	0.0677966	0.0196078	0.0842697	0.0649351	0.0611111	0.0897436	0.0606061	0.128205	0.179487	0.145455	0.0549451	0.105263	0.128205	0.0166667	0.117117	0.1	0.0714286	0.0842105	0.0909091	0.0422535	0.0673077	0.170732	0.111111
RBBP9|chr20:18469177	0.0769231	0.1	0.0869565	0.0833333	0	0.0769231	0.0204082	0.128205	0.111111	0.222222	0.120359	0.0357143	0.15625	0.119048	0.08	0.13158	0.153846	0.25	0.411765	0.0666667	0.166667	0	0.117647	0.0882353	0.0625	0.153846	0.0882353	0.0869565	0.114286	0	0.118644	0.133333	0.127109	0.125	0	0.181818	0.0625	0.0434783	0	0	0.0980392	0.259259	0.0666667	0.0526316	0.0869565	0.134146	0.122449	0.115385	0.2
CPT1A|chr11:68523338	0.20339	0.17284	0.214286	0	0.0775209	0.124801	0	0.15	0.148148	0.130435	0.116305	0.0721649	0.194444	0.0627353	0.214286	0.134714	0.125	0.0774476	0.119668	0.0801199	0.0869565	0	0	0.0952381	0.09375	0.0338983	0.21875	0.0650888	0.15	0.0505618	0.188811	0.211268	0.229167	0.0892857	0.130435	0.116279	0.125	0.105263	0.0789474	0.0652174	0.0921053	0.172414	0.0352941	0.22973	0.103604	0.120879	0.154964	0.114094	0.137931
CLCC1|chr1:109475706	0.230769	0	0.0763077	0.0614001	0.0625	0.153846	0.0600961	0.0833333	0.07447	0.5	0.0803727	0.0465116	0.0357143	0.0393311	0	0.15625	0	0	0.0539433	0.0709664	0.166667	0.0349344	0	0	0.105263	0.1	0.0596128	0.0833333	0	0.0520575	0	0	0.181818	0.037037	0	0.0646546	0.0520261	0.0534826	0.0765214	0.0608419	0	0.181818	0.0547101	0.304348	0	0	0.104167	0	0.173913
SYNJ2BP|chr14:70836024	0	0	0.037037	0	0	0	0.0416667	0	0	0	0.0085787	0	0	0	0	0	0	0	0.0357143	0.0126724	0.0952381	0	0.037037	0	0	0	0	0.027027	0.0540541	0	0	0.128205	0.047619	0	0.00305677	0.0967742	0	0.0164558	0.0333333	0	0	0	0.025641	0.0212766	0.0714286	0.0277778	0	0.0239367	0.0526316
GNE|chr9:36216550	0.342342	0.0833333	0.206741	0.0988559	0.0964125	0.181189	0.164656	0.21732	0.168483	0.3	0	0.0988297	0.182243	0.0516667	0.185514	0.239742	0.229748	0.0908154	0.156252	0.167681	0.109424	0.0461294	0.0729339	0.129253	0.114568	0.2	0.152174	0.104985	0.25641	0.12	0.0625	0.0833333	0.0454545	0.0588235	0.157895	0.136554	0.185185	0.134106	0.104167	0.0817376	0.156469	0.335714	0.0526316	0.470588	0.0740741	0.105263	0.243902	0.161001	0.196078
OPA3|chr19:46052934	0	0.0384615	0.183253	0.0634808	0.0767728	0	0	0.131131	0.111973	0.142857	0.098058	0	0.0833333	0	0.107536	0	0.091005	0	0.107557	0.0802747	0.0602459	0.0583198	0.0769231	0.0714286	0.0454545	0.0454545	0.153846	0.0967742	0.209302	0.0952381	0.230769	0.0833333	0.047619	0.0277778	0.117647	0.04	0.28	0.142857	0.0357143	0.0661126	0.0384615	0.166667	0	0.0294118	0.105263	0.122449	0.0641026	0.097561	0.0416667
IPP|chr1:46160831	0	0.0714286	0.0169486	0	0	0.012693	0	0.0909091	0.0158058	0	0.0171443	0	0.0625	0.0197066	0.0193613	0.0166459	0.0165949	0	0	0.0130373	0.0140035	0	0	0.125	0	0	0	0	0.0526316	0	0	0.0666667	0.1	0	0.0731707	0.0174911	0	0	0	0	0.0434783	0	0	0	0	0.09375	0.0181818	0.0434783	0
H2AFV|chr7:44870582	0	0	0.0357143	0.0333333	0	0.133333	0.0675676	0.0441176	0.0151515	0.0714286	0.040386	0.015625	0.0416667	0	0.142857	0.0277778	0.0338983	0.0487805	0.2	0.0526316	0	0.0444444	0	0.037037	0	0.0160785	0	0	0.030303	0.027027	0.0555556	0.0222222	0	0	0	0	0	0.0909091	0.0333333	0	0.0606061	0.047619	0	0.0689655	0.0172414	0.0163934	0	0.0359929	0.0434783
CBX5|chr12:54631731	0.0769231	0.0311343	0.037037	0.0230871	0	0.0310764	0.0169492	0.0731707	0.0285714	0.114754	0	0	0.105263	0	0.0366652	0	0.0714286	0.027027	0	0.0278541	0	0	0.0322581	0.0416667	0	0.0132295	0.0178571	0	0.0181818	0	0.0172414	0.037037	0	0	0.0311593	0	0	0.0246021	0	0	0.0740741	0.0526316	0	0.0645161	0	0	0.0278008	0.0198384	0.0335589
ZDHHC20|chr13:21949247	0.0615385	0.031746	0.0571429	0	0.0175439	0	0.030303	0.0985915	0.0309278	0.0298507	0.0571519	0.047619	0.1	0.0909091	0.0204082	0.0243902	0.0819672	0	0.142857	0.0344828	0.025641	0	0.0454545	0.0735294	0.0246914	0.04	0.101266	0	0.0555556	0.027027	0.0866142	0	0.103448	0.0362319	0	0.148148	0	0	0.0540541	0.0392157	0	0	0	0.102041	0.0180723	0.00925926	0.0227273	0.0681818	0.0851064
INPP5B|chr1:38326738	0.0990071	0	0.0947756	0.0697982	0.0575311	0.0859559	0.0833333	0.0833333	0.0793443	0.0731355	0.14127	0.0682383	0	0.0609363	0.102035	0.2	0.0693438	0.071105	0.136598	0.104411	0.0833333	0.0409383	0.0644534	0.0637826	0	0.0869565	0.0588235	0.0652174	0.04	0	0.129032	0.111111	0.117468	0.0714286	0.109849	0.111111	0	0.05	0.142857	0.0370176	0.1	0.105263	0.0688755	0.0666667	0.172414	0	0.0714286	0.190476	0.269231
DCAF16|chr4:17802841	0	0.0270611	0.0310979	0.0215837	0.0769231	0.0204608	0	0.0290953	0.0235385	0	0.0295757	0	0	0.00774877	0.0380947	0.0367195	0.032894	0.0218282	0.0337087	0.0141954	0	0.0221776	0	0.0265947	0.0434783	0	0.017661	0	0	0	0.05	0	0.031064	0.0343432	0	0.0200435	0	0	0	0.0127157	0.05	0.0869565	0.0208123	0.0434783	0.0322581	0	0.08	0	0
NDUFS1|chr2:206987271	0.363636	0.0666667	0.0581134	0.0714286	0.0512067	0.0804843	0.0909091	0.0730757	0.0909091	0.0588235	0.0526216	0	0.125	0.0351355	0.0850346	0.0965599	0.079457	0.176471	0.122886	0.108416	0.0539984	0.044374	0.0480497	0.0568586	0	0.166667	0	0.03125	0	0	0.0588235	0.172414	0.2	0.0526316	0.129032	0.2	0.0416667	0	0.0671922	0	0.0869565	0.111111	0.166667	0.117647	0.0714286	0.111111	0.0833333	0.0465116	0.0625
PDDC1|chr11:769576	0.1	0.0909091	0.0776513	0.0660902	0.0487557	0.09428	0.0509813	0.0756739	0	0.0526316	0.0934144	0.0625	0.0861591	0.0571388	0.0665766	0.0785835	0.0657067	0.0485172	0.0672214	0.0625526	0	0.045786	0.0496371	0.0594102	0.130435	0	0.0909091	0.0909091	0.3	0	0.105263	0	0.2	0.1	0.2	0.0865547	0.185185	0.176471	0.0769231	0	0.105263	0.0434783	0.2	0	0.151515	0.0588235	0.122449	0.192308	0.0618074
EMC1|chr1:19542679	0.2	0.194942	0.243262	0.168999	0.0714286	0.205496	0.233164	0.0714286	0.268321	0.4	0.215189	0.2	0.176471	0.158807	0.166667	0.223568	0.153846	0.363636	0.253026	0.258556	0.0769231	0.2	0.138746	0.0769231	0.35	0.168532	0.0769231	0.214286	0.314286	0.181818	0.03125	0.153846	0.333333	0.272727	0.47619	0.25	0.272727	0.214286	0.3	0.139634	0.206023	0.318182	0.15058	0.230769	0.16	0.15	0.227273	0.0571429	0.458333
ADAT1|chr16:75632513	0	0.0181322	0.011257	0.0714286	0.0113358	0	0.0118349	0.08	0.0344828	0	0.0195206	0.1	0.0251383	0.00888456	0.017457	0.01858	0.0162977	0	0.0101224	0.0191093	0	0.0119824	0.0714286	0.0166286	0	0.00810478	0	0	0	0.0223977	0.0227273	0	0.0247352	0	0.0133851	0	0.15	0	0	0.0103842	0	0	0.0123521	0	0.03125	0.0243902	0.0606061	0.0170463	0.0909091
POLR2J2,UPK3BL|chr7:102277676	0.0350877	0.0512821	0	0.0375	0.0512821	0.0689655	0.0759494	0	0.0666667	0.0654206	0.0407473	0.0223881	0.0538462	0.052759	0	0.04	0.0545455	0.025	0	0.0416667	0.0606061	0.0238095	0.0740741	0	0	0	0.0384615	0.01	0.0582524	0	0.0298507	0.0693069	0.0483871	0.0447761	0.048	0.0888889	0.135135	0.0810811	0	0.0188679	0.0555556	0.0714286	0	0.0540541	0.0677083	0.101266	0.0184502	0.0463918	0.0659341
PIGO|chr9:35088817	0.0754717	0.0588235	0.133333	0.102564	0	0.0434783	0.015873	0.027027	0.0606061	0.0458716	0.0394794	0.0634921	0.0375	0.1	0.166667	0.0833333	0.122807	0.0571429	0.0217391	0	0.08	0	0	0.0540541	0.05	0	0	0.0380952	0.0606061	0.0243902	0.0175439	0.109375	0.166667	0.0571429	0.028169	0.214286	0.0192308	0.0394737	0.056338	0.125	0.0483871	0.0147059	0.05	0.0987654	0.1	0.0877193	0.0367647	0.0481928	0.034188
AGMAT|chr1:15899387	0.666667	0.269231	0.478097	0.5	0.155179	0.368421	0.330186	0.7	0.642857	0.5625	0.285982	0.368421	0.458333	0.278154	0.406722	0.454545	0.611111	0.285068	0.615385	0.424661	0.276739	0.125	0.167074	0.333333	0.222222	0.181818	0.315789	0.254902	0.294118	0.111111	0.482759	0.580645	0.406663	0.304348	0.491228	0.428571	0.290323	0.281525	0.3	0.22201	0.5	0.555556	0.272727	0.435897	0.12	0.357143	0.412844	0.343284	0.428571
ACOX1|chr17:73938454	0.105263	0	0.0136095	0	0	0.0217136	0.0408163	0	0.0769231	0	0.0149643	0	0	0.1	0.0141771	0	0.0147817	0.00892955	0	0.0909091	0	0.00532956	0	0.00734218	0	0	0.027027	0.0789474	0.0144928	0	0	0	0	0.04	0.1	0	0.153846	0	0	0.00585037	0	0	0	0.125	0	0	0.02	0.0588235	0
LRRC57|chr15:42835460	0.0952381	0.0625	0	0.0471914	0.046454	0	0	0.047619	0.047619	0.117647	0.0968458	0	0.037037	0.0539876	0.06951	0	0	0	0	0	0.0384284	0.0769231	0	0.05	0.0731707	0.2	0.105263	0.0263158	0.0731707	0.25	0.119048	0.176471	0	0.133333	0.105263	0.166667	0.2	0.0668446	0.0895578	0	0	0.130435	0	0.0810811	0.08	0.0416667	0.16	0.0833333	0.08
H2AFV|chr7:44872330	0.0253165	0	0	0	0.0571429	0.03125	0.0238095	0.0434783	0.046875	0.0923077	0	0.0123457	0	0	0.0909091	0.0555556	0.0306122	0	0	0.0344828	0	0	0.0384615	0.107143	0.0173913	0.0217391	0.0416667	0.04	0.00884956	0.00617284	0.0213675	0.0121951	0.0775862	0.0425532	0.0582524	0	0.0545455	0	0.07	0.0416667	0.0165289	0.097561	0.0412371	0.00819672	0.0277778	0.0224719	0.0263158	0.0234375	0.032967
RPL23|chr17:37005764	0	0.0350781	0.176471	0.00780573	0	0	0	0.0769231	0	0.0555556	0.0397543	0	0.108108	0	0.0568047	0.0402246	0.125	0	0.0612559	0.0174364	0	0	0	0.0225552	0	0.0191124	0.0318132	0	0.0625	0.1	0	0.111111	0.0405136	0.108108	0.0355411	0.026583	0.0308426	0	0.0262432	0	0	0.0666667	0	0	0	0	0.115385	0.047619	0
LOC90784|chr2:86250132	0	0	0.054622	0.0103876	0	0.0216305	0	0.0769231	0	0	0.0388652	0	0.0357143	0	0.0560445	0	0.04	0.0952381	0.133333	0.0234616	0.0306601	0	0	0	0	0.00668125	0.0714286	0.0625	0.0344828	0.0235576	0	0	0.1	0.0869565	0.0434783	0	0.1	0.0666667	0	0.0115591	0.0285714	0.153846	0.0316374	0.0373883	0.03125	0.0666667	0.0625	0.0360501	0.0526316
GK5|chr3:141879837	0.0769231	0	0.0752224	0	0.0602272	0.0629605	0	0	0.0869565	0	0.0494895	0	0.116279	0.0450475	0.0727906	0	0.166667	0	0.0621376	0.0511081	0.0470172	0.0343456	0	0	0.037037	0.0412925	0.0605474	0	0.125	0.0670505	0.0555556	0.060552	0.098856	0.0909091	0.166667	0.0569748	0.0690507	0.0302214	0.0463776	0.0832309	0.0557328	0	0.0654404	0	0.0344828	0.0606061	0.121212	0.0571957	0.0598682
CWF19L1|chr10:101992848	0.137931	0	0.111989	0.272727	0.0625	0.0689655	0	0	0.115875	0.241379	0.115839	0.0714286	0.208333	0.0936089	0.0625	0	0.0454545	0	0.123429	0.0830615	0.137931	0	0.176471	0.0555556	0.0882353	0	0.037037	0.0923077	0.0444444	0.0625	0.142857	0.0784314	0.125	0.101124	0.0810811	0.015625	0.060241	0.0196078	0.047619	0	0.015625	0.1	0.0645161	0.0697674	0.0740741	0.0769231	0.0588235	0.107143	0.0833333
LOC100289019|chr9:130873816	0	0	0.0115596	0	0.0124725	0.0161137	0.00908096	0.013603	0.0130397	0	0.0127251	0	0	0	0.0267125	0	0.030303	0	0	0.0100003	0.00949073	0	0.0909091	0	0	0	0	0.00857411	0.0285714	0	0	0.0909091	0	0.0344828	0.047619	0.0133732	0.0161688	0	0.0201406	0	0.111111	0.0606061	0	0	0	0.0377358	0.0645161	0.038835	0.0588235
C15orf38-AP3S2|chr15:90440660	0.2	0.285714	0.44	0.3	0.352941	0.4	0.16	0.368421	0.266667	0.282609	0.277157	0.354167	0.289474	0.6	0.538462	0.235294	0.545455	0.25	0.0833333	0.411765	0.227273	0.173913	0.105263	0.190476	0.285714	0.321429	0.357143	0.128205	0.233333	0.47619	0.314286	0.263158	0.222222	0.384615	0.291667	0.357143	0.37037	0.466667	0.333333	0.454545	0.291667	0.314286	0.259259	0.35	0.512821	0.269841	0.333333	0.378378	0.444444
CTSB|chr8:11700707	0.130952	0.080292	0.283186	0.0724638	0.0434783	0.227273	0.0475113	0.163636	0.112676	0.055794	0.142857	0.0529101	0.140271	0.0769231	0.118812	0.211538	0.0747664	0.0823529	0.194444	0.122449	0.0594059	0.05	0.104938	0.0737705	0.0405405	0.0566038	0.0779221	0.0894942	0.138973	0.0336788	0.125371	0.0865922	0.109589	0.0859375	0.167183	0.0941011	0.163399	0.117886	0.0816733	0.0727273	0.102119	0.140401	0.107143	0.0699301	0.109756	0.0613027	0.0745856	0.101307	0.147651
GNE|chr9:36216797	0.201835	0.111111	0.194551	0	0.110353	0.181818	0	0.177694	0.172499	0.130435	0.153846	0.2	0.0909091	0.0719567	0.193577	0.212556	0.214286	0.126321	0.173108	0.166886	0.104033	0.087159	0.107911	0	0.103148	0.0940442	0.116279	0.104759	0.185185	0.181818	0.222222	0.186047	0.15	0.102564	0	0.153846	0.136364	0.120737	0.108108	0.102298	0.164876	0.125874	0.1	0.181818	0.227273	0.173913	0.26087	0.277778	0.184211
ZNF28|chr19:53301124	0.201248	0.14127	0	0.214286	0	0.222222	0.0625	0.235294	0.16	0.205882	0.304622	0.2	0.145161	0.100277	0.241918	0.375	0.371429	0	0.206897	0.0909091	0.0833333	0	0.125	0.132075	0.0740741	0.0589175	0.189669	0	0.25	0.0514317	0.0833333	0.0625	0.217194	0.272727	0.233057	0.0832096	0.120906	0.0357143	0.109722	0.0817463	0.142857	0.165393	0.060412	0.194637	0.142857	0.0434783	0.168751	0.119048	0.133333
PDDC1|chr11:769403	0.649551	0.72973	0.669933	0.272727	0.418923	0.230769	0.580145	0.307692	0.235294	0.214286	0.625	0.55	0.357143	0.472648	0.665696	0.5	0.616071	0.363636	0.532687	0.634172	0.463698	0.403999	0.1875	0.333333	0.625	0.586207	0.470588	0.51087	0.716418	0.6	0.574468	0.473684	0.5	0.553191	0.75	0.8	0.487805	0.478261	0.631579	0.636364	0.806452	0.589744	0.521739	0.787879	0.549296	0.518987	0.539062	0.618182	0.5
GNPNAT1|chr14:53242430	0.0425532	0.0472973	0.0689655	0.115385	0	0	0.03125	0.0714286	0.0649351	0.0980392	0	0.0357143	0.0704225	0.0943396	0.0625	0.0983607	0.0421053	0.0597015	0.1	0.0588235	0.0545455	0.0869565	0	0.0277778	0.0204082	0.0114943	0.035503	0.0394737	0.0684932	0.0333333	0.0138889	0.0470588	0.0638298	0.0111111	0.0620155	0.030303	0.0289855	0.0496454	0.0272727	0.0285714	0.0862069	0.0521739	0	0.0779221	0.030303	0.0222222	0.101493	0.027027	0.0231481
SLC35E2|chr1:1660887	0.323933	0.314379	0.326032	0.287942	0.317929	0.545455	0.293344	0.1	0.409091	0.461538	0.279126	0.210526	0	0.258846	0.28	0.3	0.316895	0.352941	0.333333	0.377624	0.333333	0.2276	0.222222	0.3	0.258065	0.185422	0.1875	0.24	0.306395	0.243311	0.434783	0.296645	0.327901	0.192308	0.311685	0.276871	0.3	0.267842	0.300439	0.222222	0.280357	0.227273	0.272727	0.316032	0.25	0.5	0.0909091	0.347826	0.286687
VPS53|chr17:420898	0.315789	0.214286	0.363636	0.307692	0.388889	0.0909091	0.181818	0.26087	0.375	0.5	0.287849	0.230769	0.285714	0.242384	0.363636	0.705882	0.342857	0.178571	0.545455	0.446909	0.166667	0.347826	0.238095	0.565217	0.365854	0.181818	0.5	0.242424	0.142857	0.181818	0.357143	0.227273	0.411765	0.0833333	0.263158	0.36	0.363636	0.240656	0.461538	0.0666667	0.3125	0.428571	0.125	0.35	0.171429	0.307692	0.333333	0.545455	0.380952
ACOX1|chr17:73941076	0	0.205367	0.250322	0.12905	0.101824	0.196321	0.28	0	0.272727	0.173077	0.211054	0.210526	0.266667	0	0.274073	0.257189	0.150165	0.198084	0.0952381	0.240336	0.130379	0.107735	0.0909091	0.141309	0	0.166703	0.25	0	0.254237	0.0952381	0.0666667	0.294118	0.222222	0	0.208131	0.2	0.1875	0.142857	0.211699	0.181818	0.0909091	0.2	0.454545	0.3125	0.0727273	0.121951	0.222222	0.182054	0.198981
WAC-AS1|chr10:28810147	0	0.0909465	0.111111	0.166667	0.0952381	0.153846	0.2	0.111111	0.05	0.146341	0.138988	0.125	0.157895	0.0809824	0.2	0.0943396	0.112903	0	0.314286	0.13977	0.0263158	0	0	0.25	0.0423407	0	0.125	0.0769231	0.121212	0.166667	0.142857	0.0454545	0.142857	0.0227273	0.037037	0.2	0.157895	0.0750645	0.0714286	0.0524925	0.0344828	0.310345	0.166667	0.0416667	0.0952381	0	0.102041	0.115385	0.142857
ZNF252P|chr8:146200325	0.1	0.363636	0	0.0454545	0.0909091	0.181818	0.21875	0.344828	0.25	0.166667	0.233043	0.147059	0.323944	0	0.173913	0.125	0.1875	0.142857	0.15625	0.333333	0.103448	0.1875	0.0952381	0.159091	0.181818	0	0.1875	0.225806	0.15625	0.0909091	0.09375	0.428571	0.416667	0.0666667	0.0588235	0.285714	0.2	0.333333	0.150446	0.363636	0.111111	0.0909091	0.190476	0.114286	0.121212	0.0833333	0.22449	0.0869565	0.363636
DNPEP|chr2:220237919	0	0.0178348	0	0	0.0149684	0.0200205	0.0454545	0.0769231	0	0	0.0194506	0	0	0.0196997	0.020899	0.0160738	0	0.0132684	0	0.0126457	0	0	0.0115551	0	0.0434783	0.0526316	0	0	0.0322581	0	0	0	0	0	0	0.0909091	0	0	0	0.0148539	0	0	0.0833333	0	0	0	0	0	0
THEM4|chr1:151846943	0	0	0.05	0	0.0192308	0.0625	0.0120482	0.0540541	0	0.08	0.0354183	0.030303	0.0272109	0	0	0	0.113636	0	0	0	0.027027	0	0.115385	0.03125	0	0.0263158	0.0384615	0	0.0294118	0.0625	0.0597826	0.0322581	0	0.03125	0.0612245	0.0714286	0.0294118	0.0526316	0.0625	0.0434783	0.140845	0.116279	0	0.0571429	0	0.0169492	0.0136986	0.0430108	0.0412371
SLC20A2|chr8:42388865	0.636364	0.312446	0.356252	0.217569	0.245444	0.350603	0.304436	0.373927	0.3	0.313316	0.353134	0.265082	0.363636	0.219886	0.370348	0.335114	0.333206	0.273772	0.338306	0.403057	0.234182	0.256448	0.275506	0.30728	0.25	0.285714	0.327433	0.238095	0.545455	0.2	0.461538	0.304348	0.347826	0.368421	0.369233	0.337832	0.428571	0.296296	0.354687	0.273244	0.421053	0.5	0.45	0.333333	0.204545	0.212121	0.296296	0.361111	0.44
AP5B1|chr11:65541913	0.0555556	0.0434783	0	0	0	0	0.0540541	0.021978	0.0212766	0.0689655	0.0301363	0	0.0681818	0.105263	0.0666667	0	0	0.0625	0.0344828	0	0.0185185	0.0357143	0.0416667	0	0.0625	0	0.037037	0.0357143	0	0	0	0	0	0.0714286	0	0	0.0769231	0	0.125	0	0.142857	0.0714286	0	0	0.0410959	0.0243902	0.0277778	0.0344828	0
PDDC1|chr11:767855	0.0211015	0	0	0.0666667	0	0	0	0.0203153	0	0	0.0414039	0.03125	0	0.0833333	0.0526316	0.111111	0	0.030303	0	0.0188665	0	0	0.0344828	0.0333333	0.0294118	0	0.0714286	0.0471698	0.0222222	0.0526316	0.0333333	0.0512821	0	0.0588235	0.030303	0.0341655	0	0.0263158	0	0	0	0.025641	0.0232558	0.0454545	0.0175439	0	0.034965	0.0733945	0.0357143
DHFR|chr5:79923906	0.0697674	0.181818	0.125203	0.210526	0.101523	0.0769231	0.148148	0.05	0.148148	0.229508	0.109783	0.174603	0.166667	0.0873553	0.0833333	0.107143	0.147059	0.103448	0	0.112613	0.0869565	0.047619	0.0714286	0.0666667	0.197368	0.111111	0.0816327	0.173077	0.126761	0.142857	0.209302	0.130435	0.134787	0.134328	0.22807	0.0588235	0.0869565	0.16129	0.112903	0.0757182	0.30303	0.0434783	0.0625	0.227273	0.23913	0.121212	0.163934	0.133333	0.0746269
TOP3A|chr17:18177422	0.0173454	0.0129212	0	0.0154679	0.0174578	0	0.047619	0.0526316	0.0179403	0	0.0130832	0	0	0	0.0254696	0	0	0.0137908	0.0173202	0.0152175	0	0	0.012867	0.0129515	0	0.0076289	0	0.0454545	0	0	0	0	0	0	0	0	0	0	0.0384615	0.0133286	0.0123155	0	0.0118469	0	0	0	0	0.0107234	0
ALKBH4|chr7:102097540	0	0	0	0	0	0	0.0229885	0	0.0416667	0	0.0172221	0.0344828	0	0.00684166	0	0.0588235	0	0.0714286	0	0	0.0833333	0	0	0	0.0576923	0.0128734	0	0	0	0	0	0	0.1	0	0	0	0	0	0	0	0.0263158	0	0	0	0	0	0.0172414	0	0.037037
OPA3|chr19:46055551	0	0	0.0526316	0	0.0526316	0.0277778	0	0	0	0.0277778	0.0345137	0.037037	0.0612245	0	0	0	0	0	0	0.0157225	0	0	0	0	0	0.1	0.0833333	0.0425532	0.0178571	0	0.113208	0.0512821	0.153846	0	0.0254488	0	0	0	0	0.0769231	0.0277778	0.0571429	0.0416667	0.0294118	0.0422535	0.0232558	0.05	0	0
OPA3|chr19:46055761	0.0666667	0.047619	0	0.0381592	0.0340179	0.047619	0.133333	0.05	0.0555556	0.0588235	0.0612823	0	0.0714286	0	0.058031	0.076035	0.0616927	0.153846	0.0521106	0.0538562	0	0	0.105263	0.0714286	0	0.133333	0.0714286	0.0689655	0.113636	0	0.138889	0	0	0.0645161	0	0	0.0666667	0	0.0555556	0.043356	0.0666667	0.0555556	0	0.103448	0	0.0645161	0.0689655	0.133333	0
EIF2AK2|chr2:37331736	0	0.0242886	0.0909091	0.00798537	0	0	0	0.0425532	0.04	0	0.0193991	0.0322581	0.0810811	0	0.0666667	0	0.0540541	0	0.111111	0.0285878	0.0333333	0	0	0.0357143	0.0689655	0.0769231	0.0285714	0	0.0645161	0.0193599	0.0384615	0	0.0526316	0.0285714	0.130435	0	0	0	0.0789474	0.0128024	0.133333	0	0	0	0.0377358	0	0.0980392	0.115385	0.0408163
FAM129A|chr1:184761129	0.144241	0.143808	0.115385	0.0908179	0.117647	0.0909091	0.134454	0.107143	0.125	0.0909091	0.127536	0.0858087	0.155736	0.0860464	0.130726	0.148874	0.154804	0.0915116	0.130493	0.137557	0.105263	0.1	0.08	0.0984794	0	0.0714286	0	0.0666667	0.152174	0.1	0.11236	0.137255	0.213333	0.25	0.16033	0.258065	0.263158	0.107408	0.4	0.047619	0.118761	0.132722	0.202899	0.0769231	0.15	0.0384615	0.3	0.1278	0.137377
INPP5B|chr1:38327457	0.307917	0.111111	0.251266	0.153155	0.10613	0.230738	0.207981	0.333333	0.227684	0.258392	0.269439	0.161391	0.244904	0.162839	0.327466	0.316649	0.257749	0.235294	0.300167	0.273392	0.139024	0.0953966	0.129302	0.203211	0.0714286	0.16	0.234662	0.151515	0.210526	0.0606061	0.133333	0.107143	0.263158	0.166667	0.294783	0.0833333	0.125	0.272727	0.0833333	0.2	0.368421	0.194283	0.0526316	0.4375	0.464286	0.2	0.261905	0.285714	0.187407
SPC24|chr19:11257508	0.321429	0.146341	0.24333	0.142857	0.116434	0.117647	0.384615	0.388889	0.193979	0.363636	0.151361	0.25	0.290323	0.109099	0.285714	0.357143	0.5625	0.307692	0.379576	0.16668	0.125305	0.0930787	0.176471	0.235294	0.109091	0.135481	0.294118	0.148148	0.27451	0.333333	0.351351	0	0.293138	0.16129	0.409091	0.138889	0.136364	0.147059	0.130435	0.136325	0.166667	0.333333	0	0.225806	0.166667	0.0641026	0.254237	0.12	0.21875
LOC90784|chr2:86249992	0.0526316	0.101258	0.0807987	0.0563089	0	0.0940038	0	0	0.153846	0	0.0850969	0	0	0.2	0.107354	0.384615	0.125	0	0.0948252	0.111144	0.0527218	0.0454545	0.0422305	0.0490845	0.08	0	0	0.111111	0	0	0	0.0769231	0.112535	0.1	0.333333	0.0564138	0.0788852	0.272727	0	0.0609835	0.04	0.0769231	0.0833333	0.181818	0.08	0.0909091	0.0857143	0	0.05
PECR|chr2:216903561	0.210526	0.0372361	0.0434783	0.1	0	0	0.235294	0.0606061	0	0.0447761	0.0769231	0.0263158	0	0.0909091	0.05	0	0	0.0248931	0.03125	0.0351936	0.0555556	0	0.04	0.0789474	0	0.0363624	0.037037	0.0345053	0.0612245	0.0355063	0.0416667	0.0731707	0	0.0909091	0	0.153846	0.0714286	0.0299879	0.0484031	0	0.0307692	0.0571429	0	0.0243902	0.181818	0.0169492	0.0136986	0.0232558	0.075
SYNJ2BP|chr14:70838202	0.047619	0.0454545	0.0666667	0	0	0	0.0277778	0.037037	0.103448	0	0.0228586	0	0.0185185	0.0183632	0.0405078	0.0869565	0	0	0.0242132	0.0239509	0	0	0.047619	0.0344828	0	0.0714286	0.0268939	0	0	0.0588235	0.12	0	0	0	0.0588235	0.0357143	0	0.04	0.047619	0	0.0344828	0	0	0.0555556	0.0512821	0	0	0	0
TFDP2|chr3:141665629	0.0769231	0.0569106	0.2	0.0703244	0.0496252	0.0714141	0.0714286	0.0749756	0.2	0	0.0667037	0.0178571	0.0857143	0.039896	0.139446	0.0940769	0.0884219	0.043331	0.1491	0.105341	0.0447587	0.2	0.0411121	0.0909091	0	0	0	0.0294118	0.12	0.0625	0	0.147059	0.0882353	0.0434783	0	0.0588235	0.0714286	0	0.05	0	0.08	0	0.0526316	0.091498	0.0138889	0.0263158	0.101266	0.115385	0
PDDC1|chr11:769540	0.066874	0.0434783	0.0569892	0.0543179	0.0546462	0.0715046	0.0548939	0.0875647	0	0	0.0792992	0	0.0649886	0.0422703	0.0755836	0.0512544	0.0690447	0.0434744	0.0481766	0.0597066	0.0454445	0.0470103	0.0579642	0	0.0357143	0.04	0.0714286	0.114583	0.179104	0	0.0869565	0.157895	0.0909091	0.0857143	0.0666667	0.0714286	0.131579	0.15	0.111111	0	0.172414	0.3	0.0357143	0.04	0.047619	0.0689655	0.0746269	0.1	0.0740249
FAM3A|chrX:153740706	0	0.0292216	0.1	0.0168146	0.0187337	0.0360193	0	0	0.0909091	0.0526316	0.0215736	0	0	0.0171754	0	0.0285881	0	0.0909091	0	0.0267496	0	0.0132239	0.0229391	0.0625	0	0.0588235	0	0.047619	0.0952381	0.04	0	0.0243902	0	0	0	0.0625	0	0	0	0	0	0.08	0	0	0	0.0769231	0	0.047619	0
KIAA1143|chr3:44790904	0	0.0869565	0	0	0	0	0	0.036897	0.1	0.0238095	0.0318138	0	0.0266667	0	0.1	0	0.137931	0.117647	0.0384615	0.0185776	0	0.00876356	0.0384615	0	0	0	0.0625	0	0.05	0	0	0.12	0	0	0	0.03125	0	0	0	0	0.040404	0.037037	0.037037	0	0.0178571	0.0232558	0.0519481	0.0125	0
ENTPD5|chr14:74432304	0	0.107527	0.155556	0.0408163	0.136364	0.0555556	0.0789474	0.0666667	0.139535	0.0661157	0.104184	0	0.0294118	0.0714286	0	0.307692	0.0833333	0.181818	0.166667	0	0	0.0930233	0.0857143	0.102041	0.0804598	0.333333	0.030303	0.0652174	0.122449	0.166667	0.030303	0.0666667	0.12979	0.131148	0.138889	0	0.0833333	0.166667	0.0666667	0.118644	0.190476	0	0.0740741	0.0555556	0.0142857	0.0769231	0.0701754	0.142857	0.130435
SMYD4|chr17:1683647	0.129492	0.0964799	0.3	0.0765553	0.0917363	0.100763	0	0.333333	0.121792	0.11159	0.105155	0.0855626	0.127855	0.0786201	0.100225	0.111385	0.0769231	0	0.0937733	0.0976679	0.176471	0	0.068531	0.0798603	0.0714286	0	0.153846	0.0434783	0.272727	0.0526316	0.142857	0.166667	0.133333	0.125	0.126212	0.105859	0.047619	0.0843026	0.120823	0.0809567	0.125	0.107815	0.084542	0.0625	0.117647	0.0701963	0.0769231	0.16	0.0833333
VPS53|chr17:420955	0	0.0526316	0	0.0322749	0	0	0	0.0357143	0.0333333	0.0909091	0	0.0444444	0.12766	0.0774595	0	0.1	0.0588235	0	0.166667	0.0323286	0	0	0	0.117647	0.0238095	0	0.0833333	0	0	0	0.0689655	0	0.0857143	0.027027	0.196721	0	0.0666667	0.0952381	0	0	0	0.0243902	0	0	0	0.0434783	0.11	0.0377358	0.08
GK5|chr3:141879685	0.0740741	0.0967742	0	0.0398308	0.0337075	0.1	0	0.157895	0.0625	0.0625	0.0429665	0.0294118	0.0888889	0.0571108	0.0870986	0.0741303	0	0.0833333	0.1	0.0547637	0.0452766	0.0216703	0	0.0952381	0	0.0430696	0.0451329	0.0555556	0.2	0.0392329	0.153846	0	0.0680691	0.0588235	0	0.0434904	0.0450148	0	0.0691392	0.0516318	0	0.153846	0.2	0.0476078	0	0.0967742	0.0465116	0.0402196	0.0482702
CTSS|chr1:150703764	0.190476	0.115385	0.242424	0.0909091	0.0588235	0.0843373	0.115385	0.259259	0.235294	0.125	0.130348	0.07	0.09375	0.0664781	0.166667	0.272727	0.125	0.115385	0.272727	0.222222	0.0833333	0	0.136364	0.190476	0.166667	0.128205	0.179487	0.047619	0.184874	0.0666667	0.245614	0.262295	0.171836	0.135593	0.32	0.272727	0.123711	0.285714	0.269231	0.181818	0.230769	0.181818	0.0896364	0.214286	0.146067	0.1875	0.176056	0.138889	0.0645161
MRPS10|chr6:42175097	0.0307692	0.0454545	0.0283019	0	0.0449438	0.0153846	0.0382514	0.0619469	0.0241546	0.0490798	0.0344828	0.015748	0.0337838	0	0.0512821	0.0327869	0.0263158	0.0357143	0.0309278	0.016129	0.0353982	0	0.0273973	0.0153846	0.037594	0.217391	0.0344828	0.0425532	0.0887574	0.0561798	0.0342857	0.0315789	0.0892857	0.0406977	0.0512821	0.108696	0.0632911	0.015873	0.0117647	0.0232558	0.0493827	0.0625	0.0326087	0.0425532	0.00740741	0.026087	0.0450161	0.0310078	0.0495868
LOC90784|chr2:86249906	0.0769231	0	0.0385082	0.0383067	0	0	0.0588235	0	0.0555556	0.142857	0.0518869	0	0.0384615	0.0527679	0.0405677	0.1	0.0434783	0	0	0.0303489	0.0342126	0.0357143	0.0625	0.0335804	0.107143	0.0369865	0	0.111111	0.0344828	0	0	0	0.0505878	0	0	0	0.0454545	0.142857	0	0.0319272	0.0285714	0	0.0666667	0.105263	0.0625	0.0588235	0	0	0.235294
AJUBA|chr14:23442237	0.0434783	0.209302	0.1	0.0294118	0	0.0571429	0.0789474	0.0416667	0	0.0952381	0.0841755	0.0810811	0.0645161	0.0742071	0.1	0.0625	0.0434783	0	0	0.025	0.0227273	0.117647	0.0833333	0	0.0731707	0.0629886	0.111111	0.0833333	0.102564	0	0.0444444	0.175	0.131415	0.075	0.115385	0.117647	0.146667	0.111111	0	0.0711115	0.0348837	0.101695	0.0714286	0.0727273	0.0612245	0.0206186	0.0151515	0.0166667	0.0769231
PCED1B-AS1|chr12:47603186	0	0.214286	0	0.0357143	0.0952381	0.0666667	0.05	0.0666667	0.115385	0	0.0714286	0	0.0645161	0.0605217	0.0384615	0	0.0277778	0.0714286	0.0588235	0	0	0.04	0.0606061	0	0	0	0.027027	0.0571429	0.0344828	0.0784314	0.0967742	0.0978261	0.0588235	0.03125	0.0333333	0	0.0549451	0.0909091	0.0526316	0.0909091	0.0371184	0.117647	0.0612245	0.0408163	0.0204082	0.0245903	0.0344828	0.0793651	0.0714286
PSMB2|chr1:36066779	0.161952	0.121016	0.139829	0	0.0871934	0.119827	0.153846	0.151261	0.124406	0.136698	0.130698	0.0852978	0.2	0.0919047	0.116	0.116163	0.139828	0.0797569	0.147854	0.111033	0.0777123	0.0595024	0.066216	0.0792048	0.0701221	0	0	0.217391	0.111111	0.092476	0.109038	0.0909091	0.125186	0.272727	0.4	0.0666667	0.1875	0.133333	0.136364	0.0809064	0.304348	0	0.0833333	0.04	0.0909091	0.0434783	0.0833333	0.137931	0.125
GFOD2|chr16:67715374	0	0.0250558	0.0329154	0.0167576	0.133333	0.0321157	0.022604	0.0769231	0.0267978	0.0909091	0.0257727	0.047619	0	0.0206746	0.0302693	0.0454545	0	0	0.0483425	0.0348943	0	0.0111866	0	0.0312668	0	0	0.0245139	0	0	0	0	0.1	0.0909091	0.0258687	0	0	0	0.0714286	0.285714	0.0200567	0.0714286	0	0.0625	0	0.0869565	0.0135135	0.037037	0	0.0625
DTWD2|chr5:118173514	0.2	0.416667	0.244843	0.25	0.0833333	0.142857	0.0666667	0.15	0.24	0.315789	0.237552	0.148148	0.192308	0.0909091	0.208893	0.192308	0.153846	0.411765	0.176471	0.197121	0.125	0.357143	0.117647	0.5	0.210526	0.147536	0.1	0.0833333	0.0666667	0.212064	0.1	0.275862	0.260346	0.153846	0.25	0.214286	0.222222	0.129032	0.0909091	0.204133	0.263158	0.0833333	0.121561	0.296296	0.25	0.17986	0.325581	0.294118	0.25
ACOX1|chr17:73939399	0.0425532	0.0163934	0.04	0	0.0526316	0.0223372	0.0166667	0.025	0	0.00746269	0.0339588	0	0	0	0.0472833	0	0.0416667	0	0.0810811	0.0714286	0	0.0714286	0.0571429	0	0.027027	0	0.0138889	0	0.0444444	0	0.0116279	0	0.0487805	0.0232558	0	0.0512821	0.06	0	0	0	0.0327869	0.0208333	0	0.0547945	0.0337079	0	0.0280374	0.0731707	0
PDDC1|chr11:768944	0	0	0.0435269	0.0247752	0.0260984	0.0311107	0.0244278	0.0367619	0.1	0	0.030672	0	0	0.024981	0.0456726	0.0262841	0.0243431	0.0339865	0.0220927	0.0324977	0.0146013	0.0198502	0.0268006	0.0209081	0	0	0.0571429	0.026087	0.0531915	0.130435	0.0526316	0.03125	0.0263158	0.0169492	0	0	0	0.0555556	0	0	0.02	0	0	0	0.0104167	0.0344828	0.00813008	0.0833333	0.0666667
DFFA|chr1:10520383	0.28646	0.0769231	0.281062	0.164811	0.0936051	0.290383	0.170871	0.267155	0.277249	0.282348	0.31978	0.166927	0.24967	0.158384	0.366358	0.280163	0.260841	0.16203	0.429964	0.252281	0.126731	0.086406	0.144185	0.214516	0.181818	0.333333	0.25	0.107143	0.5	0.238095	0.0833333	0.133333	0.157895	0.173913	0.294875	0.346154	0.421053	0.310345	0.218485	0.102953	0.0625	0.15	0.25	0.25	0.172414	0.190476	0.416667	0.3	0.272727
FOXRED2|chr22:36883876	0.116279	0.0459184	0.0625	0	0	0.142857	0	0.0857143	0.0566038	0.0555556	0.0908718	0.0666667	0.107477	0.0243902	0.217391	0.107143	0.07	0.0625	0.130435	0	0.0666667	0	0	0.08	0.0447761	0.0588235	0.126761	0.0175439	0.18	0.0363636	0.108108	0.113636	0.176471	0.1125	0.0344828	0	0.133333	0	0.166667	0	0.0363636	0.0571429	0.0227273	0.0512821	0.0707965	0.0172414	0.120482	0.125448	0.0862069
HLA-DOA|chr6:32973630	0.15568	0.12	0.117647	0.263158	0.176471	0.232143	0.15625	0.26087	0.121951	0.291667	0.206793	0.142857	0.24	0.0540332	0.210526	0.172414	0.230769	0.152174	0.171692	0.186705	0.166667	0.117647	0.352941	0.142857	0.111111	0.1	0.222222	0.243902	0.176471	0.0869565	0.153153	0.218182	0.269231	0.164706	0.1	0.190476	0.238095	0.294118	0.184932	0.119327	0.3	0.0862069	0.0625	0.165468	0.152941	0.09099	0.25	0.147727	0.149932
ARSD|chrX:2824317	0.833333	0.958333	0.733333	0.782609	0.846154	0.916667	0.88	1	0.793103	0.858824	0.789474	0.844828	0.927273	0.8	0.909091	0.904762	0.913043	0.872727	0.979381	0.916667	0.866667	0.6	0.77551	0.828125	0.740741	0.75	0.959184	0.913043	0.866667	0.935484	0.85	0.941176	0.875	0.755556	0.892857	0.807692	0.842105	0.842609	0.934426	0.75	0.75	0.866667	0.820513	0.943396	0.824561	0.746835	1	0.889535	0.833333
CWF19L1|chr10:101992781	0	0	0.0265972	0.0909091	0	0	0.0540541	0.176471	0	0	0.028856	0	0.0434783	0.0192487	0.041822	0.125	0.0454545	0.047619	0.0345458	0.0166163	0	0	0.0833333	0	0.0357143	0.142857	0	0.0338983	0.0526316	0	0	0.025	0.0588235	0.078125	0	0.0645161	0.0232558	0.0217391	0.0555556	0.2	0.0243902	0.05	0	0	0	0.0645161	0.0222222	0.0555556	0
AP5B1|chr11:65543434	0	0.0322489	0.0676939	0.0304407	0.0338908	0.0666667	0.0394957	0.0689655	0	0.181818	0.0743158	0.034027	0.0530051	0.0465789	0.105477	0.0873436	0.0753888	0	0.12515	0.0532709	0	0.0411317	0.0833333	0.0475479	0	0.0340281	0.157895	0	0.0491803	0.0307156	0.0652174	0.0575842	0.0553848	0.0714286	0.0841865	0	0.136364	0	0	0.0486098	0	0.0357143	0	0.0416667	0.0344828	0.0416667	0	0.117647	0.0416667
SLC12A6|chr15:34523867	0.5	0.177268	0.298101	0.153906	0.105109	0.325053	0.237978	0.253013	0.214054	0.125	0.251748	0.416667	0.181818	0.140877	0.436275	0.287018	0.206465	0.190494	0.398242	0.256405	0.13746	0.0829741	0.2	0.218319	0.115385	0.22449	0.287502	0.125	0.273563	0.181818	0.208333	0.375	0.275323	0.272727	0.181818	0.2	0.3	0	0.20526	0.137299	0.3	0.25	0.263158	0.306992	0.347826	0.263158	0.204724	0.333333	0.289474
ACOX1|chr17:73939078	0.18	0.0897436	0.115385	0.0227273	0.0526316	0.214286	0.0879121	0.0540541	0.0294118	0.157233	0	0.111111	0.151515	0.0454545	0	0.136364	0.130435	0.0952381	0.150943	0.0454545	0.0285714	0.115385	0	0	0.0273973	0.170213	0.0759494	0.0724638	0.140187	0.0294118	0.1625	0.118421	0.170732	0.107143	0.125	0.0545455	0.08	0.0357143	0.0689655	0.0895522	0.0526316	0.111111	0.111111	0.280702	0.047619	0.0192308	0.166667	0.105882	0.135135
DCLRE1C|chr10:14949976	0.0581007	0	0.0625	0.0406939	0.0486837	0	0	0.0666667	0.0769231	0	0.0535772	0	0.166667	0.0424702	0.0833333	0	0.0666667	0.0625	0.0494965	0.1	0.1	0	0.2	0.25	0	0.0357143	0.0357143	0.04	0.0192308	0	0.0540541	0	0.1	0.0181818	0	0	0	0	0	0.0549787	0.129032	0.0882353	0	0.0555556	0	0.0833333	0.153846	0.0208333	0.0526316
DTWD2|chr5:118174613	0.0636364	0	0.0343544	0.0232947	0.0162751	0.0307589	0.0235994	0	0	0.0376275	0.0492057	0.0416667	0	0.0225432	0.0524512	0.0302458	0.0267428	0.0268903	0.0356388	0.0252114	0.0221135	0.0141827	0.0296246	0.0236678	0.0238095	0	0	0	0.0571429	0	0.0877193	0.0185185	0	0.2	0.0540541	0	0	0	0.230769	0.05	0	0.0625	0	0.0217391	0	0.0213316	0	0.0324787	0.03125
MEF2BNB|chr19:19288254	0.05	0	0.03125	0.03125	0.0227273	0.0555556	0.0243902	0.0390625	0	0.0319149	0.0277778	0	0	0	0.0232558	0	0.04	0	0	0	0	0.0769231	0	0	0	0	0.0204082	0.0138889	0.0217391	0.0892857	0.0615385	0.0338983	0.16	0.015873	0	0.0645161	0	0.0909091	0.0333333	0	0.0689655	0.0645161	0.0222222	0.0263158	0.028169	0.0519481	0.0114943	0	0
DCAF16|chr4:17803019	0.8	0.7	0.6	0.6	0.666667	0.8125	0.775861	0.753449	0.5	0.96	0.837121	0.791667	0.891892	0.63125	0.715208	0.75	0.772561	0.60504	0.583333	0.769199	0.5625	0.512169	0.5	0.647059	0.565217	0.818182	0.794462	0.761905	0.69697	0.647059	0.761905	0.793103	0.619048	0.828571	0.578947	0.725617	0.923077	0.666667	0.894737	0.659327	0.966667	0.84	0.625	0.9375	0.769231	0.55	0.833333	0.777778	0.710526
LRRC57|chr15:42835131	0	0	0	0	0	0	0	0.0243902	0	0.0344828	0.019294	0	0.0188679	0	0	0.0238095	0	0.04	0.08	0	0	0	0	0.0294118	0.0222222	0.0128769	0.1	0	0	0	0.02	0	0	0.047619	0.0833333	0	0	0	0.0223256	0.0588235	0	0	0.0833333	0.0487805	0	0	0	0	0
NUP43|chr6:150047466	0.0769231	0.272727	0.0769231	0	0.025641	0.075	0.0405405	0.0512821	0.105263	0.132075	0	0.0227273	0.0886076	0.0833333	0.0512821	0.0172414	0.0136986	0.116279	0.0178571	0	0	0.0545455	0.0243902	0	0.0510204	0	0	0.0253165	0.0120482	0.153846	0.0113636	0	0.0454545	0	0.0540541	0.047619	0.0434783	0.0740741	0.16	0.142857	0.025641	0.1	0	0.0519481	0.0392157	0.030303	0.0416667	0.0789474	0.0816327
OPA3|chr19:46053378	0	0.133333	0.0630384	0.0426741	0.0401059	0.0718803	0.0411168	0.0554404	0.0505531	0.0494471	0.0707185	0.0769231	0	0.0651606	0.0655891	0.0848696	0.0685541	0.0474164	0.0574303	0.0591123	0.0462456	0.0185323	0.0467987	0.0444091	0	0	0.0416596	0.037037	0.0285714	0.0833333	0.0638298	0.0606061	0.0833333	0.0227273	0	0.148148	0.047619	0.0869565	0	0.0293701	0.0714286	0.1	0	0.0909091	0.0833333	0.0645161	0.0606061	0.0357143	0
OPA3|chr19:46054470	0.047619	0	0.0531919	0.0292632	0.0315323	0	0	0.047619	0.0398627	0	0.0378627	0.0625	0	0.047123	0.0647494	0.0652219	0.0769231	0	0.0590939	0.0398807	0.0909091	0	0.0310408	0.0307217	0.0689655	0	0.0714286	0.025	0.0322581	0.0416667	0.04	0.0384615	0	0.0857143	0	0	0.235294	0.181818	0	0.037441	0.0416667	0.0689655	0	0.0740741	0.0816327	0	0	0.0714286	0
DUSP18|chr22:31058694	0.266667	0.230769	0.413793	0.333333	0.1875	0.384615	0.444444	0.521739	0.368421	0.425	0.315793	0.333333	0.428571	0.232603	0.5	0.538462	0.4	0.222222	0.542857	0.153846	0.1875	0.0909091	0.219512	0.233333	0.285714	0.180072	0.333333	0.461538	0.315789	0.28	0.35	0.314286	0.285714	0.432432	0.666667	0.0909091	0.26087	0.232748	0.315789	0.230462	0.310345	0.517241	0.0714286	0.225	0.181818	0.2	0.276596	0.46875	0.181818
SLC20A2|chr8:42387059	0	0.0284182	0.0270674	0.0245985	0.0219312	0.0352082	0.0833333	0.0312874	0	0	0.027528	0	0	0.0188539	0.039071	0	0.0288404	0.0239899	0.0209458	0.0216345	0	0.0118425	0.0233685	0.0178206	0	0	0.0322643	0.0588235	0.147059	0	0.1	0	0.0666667	0.05	0.0269725	0.0909091	0	0	0	0.014808	0.0625	0.0375801	0	0	0	0.031746	0.0222222	0.031746	0.0666667
RNASEH1|chr2:3592637	0.142857	0.0702429	0.214286	0	0	0.153846	0.16129	0.0454545	0.0555556	0.1875	0	0.0322581	0.137931	0.0666667	0.0909091	0.0952381	0.0952381	0	0.05	0	0.0952381	0	0.05	0	0.0967742	0.172414	0.0416667	0.0357143	0.166667	0.136364	0.0434783	0.111111	0.0818058	0.056281	0.125	0	0.05	0.214286	0.107143	0.0667731	0.107143	0.105263	0.173913	0.0909091	0.0566038	0.03125	0.119048	0.0909091	0.0526316
AP5B1|chr11:65544523	0.1875	0.5	0.1	0.179316	0.162822	0.166667	0.5	0.266667	0.173913	0.206897	0.266667	0	0.363636	0.0647549	0.239103	0.272727	0.153846	0.133333	0.5	0.248246	0.105263	0.411765	0.4	0.201581	0.314286	0.177301	0.2	0.277778	0.218182	0.2	0.307692	0.222239	0.191593	0.25	0.283935	0.181818	0.25	0	0.393939	0.207195	0.25	0.304348	0	0.35	0.185185	0.05	0	0.231851	0.1
FAM60A|chr12:31435473	0.0518519	0.047619	0.015873	0.0240964	0.0377358	0.0206186	0.037037	0.0223464	0.046875	0.0223642	0.037037	0.0254958	0.0600858	0.0185185	0.0550459	0.0555556	0.00917431	0.0377358	0.0169492	0.0422535	0.0322581	0.025	0.0222222	0.0268456	0.036036	0.0425532	0.025974	0.03	0.0466102	0.0454545	0.0147059	0.0357143	0.173913	0.0454545	0.0769231	0.0540541	0.0217391	0	0.0348525	0	0.0518135	0.0330579	0.0517241	0.0485437	0.0687023	0.0413223	0.0457143	0	0.0176991
ZDHHC20|chr13:21948475	0.108108	0.0289855	0.0666667	0.0952381	0.115385	0.1	0.0540541	0.0425532	0.0847458	0.0943396	0.101169	0.0519481	0.09375	0.0277983	0.160662	0.315789	0.107143	0.111111	0.363636	0.142857	0.0526316	0.0320466	0	0.105263	0.0382166	0.0952381	0.0681818	0.0114943	0.17094	0.0487805	0.0738255	0.0806452	0.235294	0.0578512	0.0545455	0.0263158	0.0181818	0.0789474	0.0666667	0.0983607	0.0357143	0.0789474	0.0638298	0.0597015	0.0794702	0.0307692	0.0983607	0.0666667	0.07
TMEM241|chr18:20876394	0.105351	0.0906645	0.0945009	0.0434783	0.1	0.117647	0.0833333	0.148148	0.138889	0.142857	0.0776409	0.0909091	0.133333	0.0972482	0.2	0	0.166667	0	0	0.064983	0.0526316	0.0723336	0	0.0714286	0.0833333	0.0775552	0	0.0526316	0.0909091	0.0909091	0.047619	0.294118	0.120514	0.138889	0.0945421	0.0909964	0.112455	0.0944832	0.104871	0.0654823	0.195652	0	0.0803458	0.0625	0.0769231	0.05	0.0769231	0.0465116	0.137931
GNPNAT1|chr14:53242859	0.1875	0.177419	0.2	0.1	0.0714286	0.25	0.0540541	0.212121	0.170732	0.217391	0.214286	0.0857143	0.285714	0.0851064	0.166667	0.363636	0.305556	0.194444	0.310065	0.157895	0.0789474	0	0.09375	0.272727	0.0823045	0.1	0.192982	0.111111	0.174419	0.0384615	0.127451	0.203704	0.384615	0.363636	0.336683	0.232143	0.184211	0.12766	0.172727	0.0612245	0.103896	0.223022	0.225	0.315789	0.104046	0.138614	0.198777	0.283186	0.216374
EXOC8|chr1:231470929	0	0.0360002	0.0356757	0	0.0666667	0	0	0	0	0.0238095	0.0337121	0	0.0357143	0	0	0	0	0	0.0714286	0	0.0714286	0	0.0769231	0.0540541	0	0.021446	0	0.0416667	0.0857143	0.05	0.0545455	0	0.1	0	0.230769	0.153846	0	0	0	0	0.125	0.0434783	0.1	0.0555556	0.0285714	0	0	0	0.0269829
SLC20A2|chr8:42389030	0.203343	0.210279	0.247008	0.173695	0.104468	0.265529	0.188371	0.21839	0.21669	0	0.262723	0.140345	0.5	0.143735	0.256872	0.290767	0.25199	0.143573	0.318572	0.233073	0.130832	0.0861204	0.107153	0.1926	0.0769231	0.16	0.2	0.227273	0.137931	0.111111	0.0869565	0.32	0.4	0.25	0.238257	0	0.269231	0.105263	0.21298	0.149231	0.275862	0.466667	0.0714286	0.333333	0.2	0.26	0.223684	0.285714	0.111111
EXOSC6|chr16:70283139	0.263158	0	0.173665	0.0899381	0.0798448	0.158416	0.157895	0.196091	0.142857	0.0689655	0.192435	0.0833333	0.0625	0.0853456	0.246479	0.208065	0.190344	0.100525	0.265304	0.174844	0.037037	0.05411	0.0684103	0.1	0.0789474	0.125	0.2	0	0.107143	0.0833333	0.1	0.205128	0.2	0.16129	0.125	0.0909091	0.344828	0.0555556	0.0487805	0.272727	0.171429	0.1875	0.0555556	0.26087	0.125	0.05	0.111111	0.0833333	0.176471
IPP|chr1:46160897	0	0.0412548	0.0833333	0.0441218	0.0408036	0.0528529	0.0460299	0.0652843	0.0487517	0	0.0670951	0	0.0625	0.0511496	0.0778914	0.070647	0.0568783	0	0.0586298	0.0446058	0.0348497	0.0714286	0.0493493	0.0909091	0.0666667	0.0348145	0.042816	0.0769231	0.142857	0	0.105263	0.0434783	0	0.0909091	0.0416667	0.0445264	0.125	0	0.0511735	0.0576078	0	0	0.0588235	0.0530495	0	0.0425532	0.030303	0.0697674	0.047619
WDR73|chr15:85186082	0.0399069	0	0	0.0252967	0.0201495	0.0210402	0	0.0285155	0.0909091	0.0588235	0.0322818	0	0	0.0132296	0.1	0.050984	0.0296555	0.111111	0.0674072	0.0178565	0	0.0833333	0	0.0833333	0.0416667	0.00754547	0	0.03125	0	0	0.0307692	0	0	0	0	0.0292183	0.0666667	0	0	0.0154178	0	0	0.0588235	0	0	0.0322581	0	0.0282058	0.0209053
PSMB2|chr1:36068369	0.596491	0.555556	0.378378	0.271429	0.183673	0.482759	0.409091	0.408333	0.555556	0.541667	0.261362	0.330097	0.516304	0.103448	0.428571	0.541667	0.5	0.266667	0.6	0.457143	0.422222	0.266667	0.206897	0.296875	0.1625	0.16	0.423077	0.283422	0.4	0.176471	0.275229	0.481928	0.482759	0.464789	0.568966	0.282051	0.37	0.3	0.292308	0.272727	0.252525	0.387978	0.325581	0.540816	0.314685	0.242424	0.365854	0.303797	0.322368
SPAG9|chr17:49042216	0.583333	0.44	0.619199	0.470017	0.381846	0.589987	0.454545	0.384615	0.590285	0.567074	0.562745	0.4375	0.7	0.4035	0.644712	0.609506	0.66262	0.438141	0.526073	0.610113	0.413813	0.352194	0.377437	0.45558	0.315789	0.4	0.35	0.5	0.413793	0.588235	0.525	0.578947	0.583333	0.6	0.4	0.642857	0.666667	0.498444	0.538462	0.464276	0.529412	0.5	0.478261	0.652174	0.514286	0.53125	0.533333	0.266667	0.505035
FGD6|chr12:95473866	0	0.0507114	0.0769231	0.0909091	0	0	0.0416667	0.190476	0.0714286	0.15	0.0609293	0	0.133333	0.142857	0.1	0.0793663	0.1	0	0.0700765	0	0.0344828	0	0.0416667	0	0.0317756	0.0348007	0.0714286	0.0714286	0	0.0360466	0	0.0555556	0.0602145	0	0.153846	0.0411964	0	0.033612	0.0769231	0.0485121	0.0430092	0.0625	0	0	0	0	0.0625	0.0320083	0
CTSS|chr1:150704568	0.191489	0.0909091	0.255319	0.153846	0.0344828	0.140625	0.0961538	0.146552	0.225352	0.212121	0.315789	0.0454545	0.146341	0.109572	0.175439	0.153846	0.0789474	0.0816327	0.0731707	0.384615	0.25	0.2	0.0882353	0.154639	0.238095	0.0576923	0.106667	0.0535714	0.108108	0.116279	0.107143	0.0972222	0.115451	0.1125	0.0434783	0.0434783	0.0707965	0	0.0714286	0.111111	0.162791	0.0963855	0.0357143	0.0762712	0.106667	0.125	0.112245	0.142857	0.266667
OPA3|chr19:46053294	0.0909091	0	0.061003	0.0525704	0	0.08353	0.0657474	0.0701214	0.0586401	0.0693492	0.0620471	0.083583	0.0812848	0.0490792	0.0711413	0.0852669	0.049922	0	0.0756641	0.0709585	0.1	0.142857	0.0678906	0	0.03125	0	0.050074	0.04	0.138889	0	0.0810811	0.125	0	0.137931	0.0714286	0.117647	0.05	0.0666667	0	0.0602534	0.0625	0.08	0	0.1	0	0.102564	0.0684932	0	0
AP3S2,C15orf38-AP3S2|chr15:90375832	0.0597529	0.0345825	0.0681998	0.0266334	0.0313798	0.0369196	0	0.0498168	0.052116	0.166667	0.0507814	0	0	0.0608252	0.0930553	0.0977873	0.0308173	0.0198286	0.0732374	0.0454812	0.051429	0.0319761	0.033612	0.0370122	0.0555556	0.0384615	0	0	0	0	0.0731707	0.115385	0.142857	0.117647	0.0666667	0	0	0.0303721	0.047619	0	0.0869565	0	0.03387	0	0.047619	0.0666667	0.139241	0.0492992	0
OPA3|chr19:46054273	0.16	0	0.135543	0.07113	0.0592253	0.10575	0.166667	0.125	0.136364	0.129032	0.0976728	0	0.142857	0	0.0974348	0.126954	0.0851915	0.0769231	0.140638	0.0620255	0	0	0.0659981	0.176471	0.102564	0.111111	0.294118	0.0769231	0.1	0.105263	0.113636	0.114286	0.4	0.0930233	0.333333	0.08	0.0344828	0.0666667	0	0	0.0588235	0.0714286	0.0740741	0.08	0.0784314	0.0333333	0.0392157	0	0.111111
JRK|chr8:143739920	0.0365474	0.0330321	0.0415567	0	0.0194221	0.035651	0	0	0.05	0.0769231	0.0381398	0.0833333	0.0227273	0.0234426	0.166667	0.142857	0.0555556	0	0.0833333	0.0324583	0	0.0144601	0	0.047619	0	0	0.153846	0.0344828	0	0.0185168	0.0571429	0.0346682	0.0360668	0	0.0469968	0.0555556	0.0240545	0.047619	0.0909091	0.0241398	0.1	0.181818	0	0.0428889	0	0	0	0.027027	0.1
GLTP|chr12:110289484	0.0144928	0.0784314	0.0235294	0	0.0138889	0.0289855	0.0218978	0.028777	0.0229885	0.0490798	0	0	0	0	0.0425532	0.0454545	0.0757576	0.0357143	0.037037	0	0	0.0232558	0.0113636	0.0681818	0.0338983	0	0	0.025974	0.0103093	0.0178571	0.010989	0.0425532	0.0185185	0.0111111	0.0428571	0	0.0434783	0.0142857	0	0	0.0232558	0.0526316	0.0196078	0	0.0140845	0.00869565	0.0232558	0.0425532	0.032967
RAD1|chr5:34908416	0	0	0	0	0	0	0	0.0571429	0	0	0	0	0	0	0	0	0	0	0	0	0	0	0	0	0.0512821	0	0	0.0652174	0	0	0	0	0.153846	0	0	0	0	0	0	0	0.0434783	0	0.0384615	0	0	0	0	0	0
FOXRED2|chr22:36884895	0.5	0.121212	0.130435	0	0.08	0.210526	0.05	0	0.0697674	0.2	0.196676	0.1	0.138211	0.315789	0.424242	0.1374	0.130435	0.0838629	0.142857	0.122318	0.078694	0	0.2	0.190476	0.0340909	0.0928928	0.142857	0.0705882	0.190476	0.0632136	0.1	0	0.127574	0.15	0.143688	0	0.235294	0.166667	0.2	0.0840807	0.0526316	0.109586	0.1875	0.0714286	0.0416667	0.075	0.047619	0.27027	0.25
CPSF3L|chr1:1251803	0.0196034	0.0208702	0.0131597	0.013486	0.0625	0	0.0121212	0	0.0190235	0	0.0133703	0	0.0645161	0.0122452	0.115385	0.0967742	0	0	0	0.00805126	0	0	0	0	0	0.0104635	0.0207864	0	0.05	0.0109135	0.0612245	0.0172556	0.0183303	0.021056	0.0198385	0	0	0.0178845	0.0205091	0.0130974	0.0714286	0.0213185	0.0909091	0.0181521	0	0	0	0	0.0163346
DFFA|chr1:10520683	0.190476	0.285714	0.0555556	0.107171	0.0454545	0.0833333	0.2	0.238095	0.0833333	0.111111	0.14207	0.0333333	0.2	0.4	0.277778	0.2	0.129032	0.0454545	0.127587	0.133333	0.181818	0.105263	0	0	0.0930233	0.0769231	0.130435	0.126761	0.15625	0.25	0.0731707	0.142857	0.125	0.115385	0	0	0.153846	0.128205	0.208333	0.095706	0.0645161	0.0434783	0.171429	0.176471	0.142857	0.157895	0.152542	0.111111	0.09375
LYRM2|chr6:90344571	0.0909091	0.128808	0.333333	0.100066	0.0909091	0.222222	0.0869565	0.1	0.15625	0.0952381	0	0.3	0.294118	0.156032	0.183182	0.0909091	0.238095	0	0.391304	0.154752	0.0869565	0.24	0.25	0.176471	0.1	0.121038	0.5	0.125	0.172414	0.333333	0.0526316	0.25	0.315789	0.111111	0.1	0.25	0.235294	0.130227	0.105263	0	0.0555556	0.0714286	0	0.217391	0.36	0.09375	0.0434783	0.107143	0.111111
EVI5|chr1:92975164	0.0521335	0.0833333	0.192308	0.0555556	0.0714286	0	0.0714286	0.184211	0	0.097561	0.3	0	0.116279	0.0572013	0.15	0.166667	0.166667	0.0294118	0.0697674	0.037037	0.0789474	0	0.0416667	0.0196078	0.0526316	0	0.1	0.0573094	0.15625	0	0.0666667	0	0.0714286	0.105263	0.05	0.166667	0	0.0432687	0.0587998	0.142857	0.047619	0	0.0666667	0.125	0.0175439	0	0.0833333	0	0.05
POLR2D|chr2:128605197	0.0222222	0	0.0952381	0	0	0	0.04	0	0.04	0	0	0.0196078	0.0227273	0	0	0.037037	0	0.0243902	0.0666667	0	0	0.0217391	0	0	0	0	0	0.012987	0.0298507	0	0	0	0.0833333	0	0	0.0416667	0.0357143	0	0.0277778	0	0.025641	0	0	0.0727273	0.0294118	0	0	0	0
ACOX1|chr17:73940991	0	0	0.0276295	0.0180074	0.0247461	0.0332896	0.0277778	0	0	0.0131579	0.0224596	0	0.0555556	0.0110115	0.0437258	0.0415748	0.0320792	0.0205508	0.0588235	0.0304726	0	0.0138471	0.0222788	0.0196601	0.0540541	0	0.03125	0.04	0.0350877	0.0714286	0.0277778	0.0588235	0	0.047619	0.0362515	0.0318872	0	0	0.166667	0	0	0	0	0.0769231	0.0307692	0.0192308	0	0.0168818	0.0316474
C9orf37|chr9:140510564	0.0416667	0.025	0.0625	0	0.0222281	0	0.0833333	0	0	0	0	0	0.0138889	0.0714286	0	0.05	0	0	0	0.142857	0	0	0	0	0.0217391	0	0.037037	0.0138889	0	0	0.0227273	0.0322581	0	0.0169492	0.05	0	0.0238095	0	0	0	0.0425532	0.0444444	0	0.0357143	0.0576923	0.0238095	0.00793651	0.00980392	0.0238095
KIAA1143|chr3:44791320	0.0481993	0	0.0471697	0.0317778	0.0302418	0.0439883	0.0425392	0.0727034	0.0477913	0.0769231	0.0588686	0.0588235	0.0526316	0.0633186	0.0760861	0.0824977	0.070559	0.0316086	0.0898765	0.0596679	0.0523329	0.0177853	0.0412291	0	0.0416667	0	0.0909091	0.0952381	0.119048	0.0555556	0.125	0.0454545	0	0.0277778	0.130435	0.0434783	0.148148	0.1875	0.222222	0.0383437	0.0588235	0.047619	0.0347188	0.0645161	0	0	0.02	0	0.0432319
CPSF3L|chr1:1251631	0.103302	0.0711968	0.0885843	0.0470325	0.166667	0.0709846	0.0765389	0.0803356	0.230769	0	0.0723481	0.05	0.0833333	0.036916	0.117647	0.21875	0.0555556	0.0526316	0.2	0.0921761	0	0.05	0	0.176471	0.166667	0	0.0723702	0	0.25	0.0586514	0	0.0723331	0.138447	0.0769231	0.082845	0.070732	0.111111	0.0588235	0.0736371	0.0329959	0.125	0.0862182	0.0558761	0.0714286	0.107143	0.0204082	0.166667	0.25	0.0831858
FBXL20|chr17:37411846	0.277778	0.0625	0.0769231	0.0733377	0	0.0909091	0.1	0.08	0.105263	0.047619	0.096655	0	0.0909091	0.0648074	0.103999	0.10251	0	0.0769231	0.117647	0.0757505	0.0952381	0.0444444	0	0	0.1	0.0590086	0	0.103448	0.391304	0	0.0555556	0.0454545	0.111111	0.0952381	0.25	0	0.235294	0	0.230769	0.0549362	0.111111	0.25	0	0.116152	0.0851064	0.142857	0.0434783	0	0.096019
MRPS16|chr10:75010018	0.0431034	0.026087	0	0	0.015625	0.0350877	0.025641	0.0545455	0.0491803	0.078125	0.0740741	0	0.0625	0.010989	0.0392157	0.0923077	0.047619	0.0246914	0.0322581	0.0533333	0.00862069	0	0.0181818	0.0447761	0.0190476	0.0126582	0.0172414	0.00460829	0.0505618	0.0176991	0.0168067	0.0367647	0.0352113	0.0611111	0.0448718	0.016129	0.0387597	0.0245902	0.027027	0	0.0447761	0.0196078	0.00909091	0.0687023	0.00628931	0.0283019	0.0432099	0.0833333	0.0941176
GNPNAT1|chr14:53242518	0.125	0.153846	0.136364	0.138889	0.0769231	0.121951	0.04	0.133333	0.164179	0.0833333	0.139136	0.0882353	0.18254	0.2	0.125	0.224138	0.128205	0.162162	0.116966	0	0.1	0.0714286	0.0952381	0.137255	0.0491803	0.0149254	0.198198	0.121495	0.142857	0.0540541	0.142857	0.148936	0.125	0.28169	0.165644	0.108696	0.0632911	0.156522	0.121212	0.266667	0.0952381	0.0608696	0.190476	0.084507	0.114035	0.102041	0.127049	0.131387	0.156977
SOD2|chr6:160101723	0.141324	0.196721	0.130435	0.0350877	0.0457516	0.151515	0.0666667	0.0809793	0.209877	0.144654	0.0434783	0.0814815	0.12749	0	0.117647	0.128205	0.184211	0.123188	0.139535	0.16129	0.120805	0.047619	0.0444444	0.102041	0.144385	0.0322581	0.10084	0.0645161	0.102564	0.0724638	0.0441176	0.0902256	0.0379747	0.0641026	0.207317	0.0537634	0.0446429	0.0677966	0.119134	0.0909091	0.190789	0.162362	0.05	0.144762	0.058651	0.0891089	0.121053	0.056	0.172093
CNBP|chr3:128887420	0	0.0952381	0	0	0	0	0	0	0	0.0909091	0	0	0	0	0.0303109	0	0	0	0.0909091	0	0	0	0.04	0	0.037037	0.0129022	0.0187012	0	0	0.0625	0	0.047619	0	0.0833333	0.0416667	0	0	0	0.0625	0.0100196	0.030303	0	0.0454545	0	0.0263158	0	0.0344828	0	0
MAGT1|chrX:77084000	0.0238095	0	0.0752018	0.0545241	0.0376358	0.0528195	0.1875	0	0	0.0322581	0.059874	0.0395698	0.0508807	0	0.0637964	0	0.0598338	0	0.0647434	0.0465867	0.0447568	0.0281594	0.0432676	0.0336159	0	0	0.1	0.015873	0.0551181	0.0277778	0.0888889	0.0447761	0.0625	0.108434	0.0909091	0.0208333	0.12766	0.1	0.0833333	0.047619	0.028169	0.0363636	0.0357143	0.0491803	0.0982143	0.0434783	0.0444444	0.142857	0.03125
ANKRD10|chr13:111552314	0.173877	0.119946	0.0909091	0.0769231	0.0951095	0.2	0	0.0606061	0.0833333	0.153846	0.134688	0.107143	0.222222	0.0919247	0.037037	0.111111	0.2	0.0454545	0.13692	0.0848907	0	0.1	0.0833333	0.111111	0.1	0.0834227	0.285714	0	0.166667	0.0739255	0.294118	0.175439	0.115655	0.227273	0.130385	0.176471	0	0.153846	0.110324	0.0860644	0.0714286	0.110891	0.069367	0.160708	0.111111	0.0666667	0.0909091	0	0.1182
ZDHHC20|chr13:21948576	0.361702	0.360825	0.470588	0.310345	0.191489	0.363636	0.378378	0.264706	0.363636	0.441176	0.241355	0.376471	0.292683	0.210767	0.307692	0.25	0.178571	0.357143	0.373375	0.25	0.321429	0.0714286	0.264706	0.125	0.268456	0.255814	0.461538	0.331169	0.315789	0.196078	0.168421	0.301887	0.2	0.355556	0.575758	0.342105	0.264706	0.246575	0.387097	0.282609	0.438596	0.272727	0.410256	0.243902	0.303704	0.263473	0.403846	0.287671	0.425532
AP5B1|chr11:65542020	0.115385	0.0555556	0.1	0	0.1	0.103448	0.0689655	0.0348837	0.0588235	0.05	0.0933432	0.0714286	0.117647	0.142857	0.140913	0.238095	0.0909091	0.210526	0	0.0666667	0.108108	0.0689655	0.0869565	0.0833333	0.170732	0.16	0.0833333	0.117647	0.0625	0	0.176471	0.192308	0.333333	0.208333	0.08	0.307692	0.136364	0.0769231	0.111111	0	0.1875	0.129032	0.0769231	0.157895	0.137931	0.193548	0.0277778	0.209302	0.0909091
GNPNAT1|chr14:53242768	0	0.0384615	0.1	0.04	0.0384615	0.0909091	0.05	0.0526316	0	0.0185185	0.0338424	0.0185185	0.0810811	0.03125	0.0543514	0.172414	0.0925926	0	0.0609416	0.0295853	0	0.0112883	0	0.0222222	0	0	0.016129	0.0289855	0.027027	0.0666667	0	0.0869565	0	0.0408163	0.0449438	0.0238095	0.0612245	0.0227273	0.0465116	0.0666667	0	0.0543478	0	0.107692	0.0447761	0	0.0785714	0.0344828	0.019802
LYRM2|chr6:90344207	0.0278864	0	0.0266004	0.0198231	0	0	0	0.0555556	0.05	0	0.0460111	0	0.037037	0.015285	0.0833333	0	0	0.0212063	0.0909091	0	0	0	0.0833333	0.0204679	0.0526316	0	0	0.0210882	0	0	0	0.0416667	0	0	0.0666667	0.0354555	0	0.0114285	0	0	0	0	0	0.0689655	0	0.0588235	0	0.0731707	0.0588235
DENND6A|chr3:57612180	0.230769	0.2	0.174234	0	0.0820064	0.120722	0.130435	0.2	0.538462	0.201931	0.0887215	0.0833333	0.129032	0.0475427	0.1	0	0.277778	0.109049	0.20896	0.18173	0.0909091	0.0580766	0.0894954	0	0.285714	0.0833333	0.17645	0.05	0.16	0	0.133333	0.15	0.25	0.17577	0.5	0.114552	0.235294	0.141273	0.266667	0.0992745	0.0625	0.181818	0.0964825	0.0588235	0.0416667	0.119676	0.192308	0.172645	0.142857
DCLRE1C|chr10:14950021	0.0465033	0.0526316	0	0	0.0352041	0	0	0.111111	0	0.0588235	0.03911	0	0.0769231	0.0453959	0.09375	0	0.09375	0.0333333	0	0.0511282	0.047619	0	0.0526316	0	0	0.0833333	0	0.08	0.06	0.0374681	0	0	0	0.015625	0.115385	0	0.0666667	0.0869565	0	0.0514875	0.107143	0	0	0	0	0.0363636	0.0416667	0	0
TMEM241|chr18:20876366	0	0.0531476	0.0717673	0.030303	0	0.105263	0.0952381	0.0526316	0.0689655	0	0.0755482	0	0.263158	0.0374664	0.241379	0.25	0	0.0475922	0	0.0602407	0.0454545	0	0.0454545	0.1	0.0714286	0	0.0454545	0.0196078	0	0	0	0.2	0.136754	0	0.072967	0.0758356	0	0.0374928	0.0657105	0.0471811	0.0789474	0.0294118	0.0716644	0	0.0526316	0.0208333	0	0.0638298	0.0645161
CPT1A|chr11:68523080	0.323733	0.272727	0.4375	0.307692	0.466667	0.318174	0.269231	0.310345	0.2	0.32279	0.267628	0.195876	0.464789	0.214724	0.5	0.7	0.423077	0.2	0.351405	0.326422	0.25	0.217776	0.3	0.1875	0	0.219178	0.2	0.20625	0.27381	0.166667	0.292683	0.263158	0.346599	0.333333	0.2	0.0909091	0.194444	0.4	0.274133	0.0833333	0.27027	0.391304	0	0.4	0.296296	0.227273	0.294118	0.331361	0.217391
ACOX1|chr17:73940953	0.0265242	0	0	0	0	0.0377774	0	0	0	0	0.0289941	0	0.0625	0.0909091	0.038728	0.0306133	0.0266917	0	0.0416667	0.0215901	0	0.00889154	0	0	0	0	0	0.0416667	0.0163934	0.105263	0.025	0	0.105263	0.047619	0.0276112	0	0	0	0	0	0.0666667	0	0	0	0	0	0.0185185	0	0.0240522
AP1S3|chr2:224622144	0.166667	0	0.140113	0	0	0.0714286	0.135135	0.030303	0.0714286	0.122807	0.105429	0.125	0.285714	0.084707	0.2	0.113027	0	0.0769231	0.11606	0.0810408	0.0344828	0.0718204	0.0322581	0.142857	0.0235294	0.0645697	0	0.0795551	0.0909091	0.266667	0.0416667	0.121212	0.153846	0.0588235	0.222222	0.102508	0.230769	0.0833333	0.110288	0	0.0769231	0.186047	0	0.209302	0.0384615	0.0410959	0.111111	0.189655	0.159091
PSMB2|chr1:36068294	0	0.130435	0.0714286	0	0	0	0	0.0379747	0.0277778	0	0.0250317	0.0228571	0.0846154	0	0	0	0.0652174	0.0285714	0.0197451	0	0	0	0	0	0.0224719	0.0322581	0	0	0.0149254	0	0	0.0344828	0.0349246	0.0192308	0.0909091	0.0277778	0.0555556	0	0	0	0.0285714	0.027027	0	0	0.0106383	0.038961	0.00877193	0.0483871	0.0272727
PSMB2|chr1:36068196	0.404762	0.1	0.257143	0.162791	0.0555556	0.217391	0.139241	0.270588	0.230769	0.294118	0.186615	0.143617	0.280576	0.0526316	0.172414	0.472222	0.177419	0.140351	0.248596	0.238095	0.130435	0.121212	0.0740741	0.138889	0.122222	0.0714286	0.304348	0.11465	0.202381	0.0789474	0.145161	0.0909091	0	0.227273	0.384615	0.111111	0.131579	0.131579	0.295455	0.0454545	0.159091	0.365854	0.09375	0.142857	0.138298	0.278481	0.193333	0.195122	0.248062
DFFA|chr1:10520819	0.4375	0.375	0.25	0.1	0.0909091	0.379832	0.333333	0.388889	0.5	0.363636	0.337221	0.206897	0.485714	0.533333	0.368421	0.383758	0.2	0.348431	0.34627	0.441256	0.25	0.416667	0.0714286	0.181818	0.257143	0.237088	0.34176	0.25	0.266667	0.166667	0.313725	0.230769	0.315789	0.272727	0.352941	0.157895	0.3125	0.5	0.388889	0.26739	0.447368	0.333333	0.333333	0.333333	0.266667	0.321429	0.38	0.571429	0.421053
PDDC1|chr11:767923	0.0415166	0	0.0387038	0.0164757	0.0250534	0.0387383	0.0245455	0.0332735	0.0399577	0.0909091	0.0260633	0	0.0302184	0.0200622	0.0352676	0.037003	0.0350754	0	0.0298415	0.0320431	0.0179982	0.0107055	0.0234699	0.0168989	0	0	0	0.0322581	0.0277778	0	0.0322581	0	0.0265912	0.0357143	0.0454545	0.0588235	0	0	0	0	0.0588235	0	0.0526316	0	0	0	0.0493827	0.0188679	0.0526316
DCAF16|chr4:17802849	0	0	0.0303688	0.023918	0.0769231	0.0284108	0.153846	0.0270978	0.0327101	0	0.0279066	0.0909091	0	0.0192557	0.0359082	0.0253476	0.0289403	0.0273946	0.0229751	0.0254174	0	0.0149443	0	0.0255638	0	0.111111	0.0347571	0.09375	0	0.153846	0.05	0	0.0416128	0	0	0.0500055	0.0714286	0	0	0	0	0	0.0244403	0	0	0	0.0212766	0.0487805	0.0740741
ANKRD10|chr13:111547737	0.0574716	0.0472444	0.0556868	0	0.111111	0	0	0.0285714	0	0.0555556	0.0435634	0.0606061	0.0357143	0.0682055	0.0540541	0.214286	0.130435	0.0454545	0	0.0313273	0	0.0833333	0	0.0322581	0	0.0288257	0.0415059	0	0.0541444	0.0411193	0.0666667	0.0333333	0.0945124	0	0.0344683	0.0833333	0.230769	0.028584	0.0438796	0.0410736	0	0.0528437	0.031924	0.0675417	0.0769231	0	0.15625	0.08	0.0517033
MRPS16|chr10:75008873	0.111111	0	0.0384615	0.0149254	0.0454545	0	0.0306122	0.0517241	0	0.0384615	0.0588235	0.0357143	0.0357143	0.0833333	0.08	0.0875	0.0483871	0.0169492	0.118644	0	0.037037	0	0.0243902	0.0327869	0.078125	0.0102041	0.0487805	0.00558659	0.0693069	0.0138889	0.047619	0.0384615	0	0.149533	0.0873016	0.05	0	0.0166667	0.0491803	0	0.0275229	0.037037	0.0384615	0.0123457	0.0314961	0.0245098	0.0479042	0.0610932	0.0169492
H2AFV|chr7:44870334	0.075	0	0.0333333	0.0227273	0.0434783	0	0.0192308	0	0.0217391	0	0	0.015873	0.0727273	0	0.333333	0.0689655	0.0285714	0	0.0682155	0	0.030303	0	0	0	0.0405405	0	0	0.0140845	0.0114943	0.0816327	0.012987	0	0.0384615	0.0344828	0	0	0.0232558	0	0.0638298	0	0.0149254	0.16	0.05	0.0294118	0.032	0.00980392	0.0740741	0.0416667	0
DFFA|chr1:10520513	0	0	0.0297943	0.0183547	0.0182999	0.0368977	0	0.0266834	0.0208698	0.0714286	0.0167418	0.0223524	0	0.0105413	0.0453325	0.0399462	0.0240507	0.027261	0.0317902	0.0300427	0.0103699	0.0111545	0.0182195	0.0195413	0.0277778	0	0	0	0.0588235	0.04	0.0526316	0	0	0	0.0366101	0	0	0.0384615	0.0221293	0.013347	0.0769231	0	0	0.136364	0	0	0.0454545	0.0219835	0.0232118
DTWD2|chr5:118173505	0.133333	0.047619	0.0660106	0	0	0.0400503	0.0666667	0	0.0952381	0	0.0411955	0	0.142857	0.0709584	0.0765357	0.0666667	0.0909091	0.0769231	0.0666667	0.0392352	0.0833333	0.0352868	0	0.0297577	0	0.0344023	0.0486293	0	0	0.043966	0	0.0909091	0.0719063	0	0	0	0.0769231	0.0416667	0.0415918	0.0327792	0.0714286	0.0434783	0.0331736	0.0416667	0	0.0343585	0.0606061	0.125	0
SLC35E2|chr1:1660850	0.13217	0.142151	0.143374	0.0858144	0	0.111111	0.0769231	0.143924	0.0666667	0	0.117555	0.105263	0.0869565	0.0869008	0.125	0.2	0.0714286	0.0294118	0.0416667	0.0968241	0.125	0.0641486	0.0833333	0.190476	0.0555556	0.108305	0.133333	0.142857	0.0909091	0.0805436	0.195652	0.142857	0.146552	0.103448	0.102282	0	0.113208	0.117455	0.0526316	0.125	0.05	0.12	0.0714286	0.333333	0.0645161	0.037037	0.318182	0.282051	0.119884
INPP5B|chr1:38327487	0.24234	0.333333	0.1	0.181818	0.0885265	0.212585	0.179934	0.2	0.2186	0.189928	0.247183	0.160257	0.142857	0.121658	0.315869	0.0714286	0.243732	0.0769231	0.396278	0.216209	0.272727	0.0810865	0	0.203563	0.166667	0.15	0.5	0.0892857	0.387097	0.25	0.24	0.261905	0.515152	0.0689655	0.454545	0.368421	0.186047	0.147059	0.0769231	0.285714	0.08	0.411765	0.1875	0.375	0.26087	0.214286	0.225806	0.428571	0.196439
ZNF841|chr19:52567963	0.142857	0.0871473	0.0918155	0	0.0563386	0.0933189	0.0765064	0.0808082	0	0.0434783	0.08454	0.272727	0.102564	0.039908	0.068368	0	0.0555556	0.0909091	0.0876353	0.0924329	0	0.0909091	0	0.0625	0.166667	0.166667	0.1	0	0.1875	0.181818	0.027027	0.166667	0.153846	0.0833333	0.0594901	0.153846	0.133333	0	0.0640533	0.037596	0.1	0.222222	0.214286	0.0710062	0.09375	0	0.0888889	0.075	0.0714286
SSH1|chr12:109180414	0.0166667	0	0	0.0952381	0.0322581	0	0.0188679	0.0289855	0.0740741	0.028169	0	0.0740741	0	0	0	0	0.0232558	0	0	0	0.0694444	0	0	0	0.0344828	0	0	0.0196078	0.00970874	0.047619	0.031746	0.0227273	0.0555556	0	0	0	0.0612245	0.0149206	0.0789474	0	0	0	0.04	0	0.0405405	0	0	0	0
CENPL|chr1:173769094	0.0666667	0	0.0190554	0.0162051	0.0187154	0	0	0	0	0.0434783	0.0167749	0	0.0175439	0.00965562	0	0	0	0	0.0909091	0.0139185	0.0139004	0	0.0144257	0	0.0344828	0.0122985	0	0	0.0638298	0.0145816	0	0	0.0211618	0.0833333	0	0.0135133	0	0	0.0666667	0.0119968	0.0145905	0.021668	0	0	0	0.0512821	0	0.0909091	0
NUP43|chr6:150045919	0.135262	0.108966	0.118966	0.082911	0.093108	0.10471	0.101447	0.141787	0.113406	0.120657	0.116092	0.0769231	0.1	0.0921678	0.101072	0.100041	0.102078	0.069062	0.0991163	0.0883878	0.0688314	0.0749096	0.0685452	0.076482	0.0555556	0	0.109097	0.205882	0.111111	0.0900261	0.0555556	0.142857	0.115742	0.118625	0.12701	0.106193	0.2	0.142857	0.117341	0.0793765	0.0588235	0.133333	0	0.1	0.193548	0.0666667	0.118421	0.0864198	0.027027
ALKBH4|chr7:102097513	0	0	0.0360943	0	0.021935	0	0.0361446	0.125	0	0.0909091	0.0328474	0	0	0.0203033	0.125	0	0	0	0.0255499	0	0.0145908	0	0.0714286	0	0.0882353	0	0.0273463	0	0.0277778	0.184211	0.0571429	0.0263158	0.0833333	0	0.0322581	0.0555556	0	0	0	0	0.0232558	0	0.08	0.0344828	0.0285714	0	0.0545455	0.0151515	0
ARSD|chrX:2824385	0.512821	0.451613	0.392157	0.285714	0.6875	0.4375	0.642857	0.692308	0.236842	0.432692	0.513333	0.368421	0.54902	0.6	0.506528	0.5	0.5	0.371795	0.597403	0.692308	0.434783	0.321429	0.38	0.421053	0.414634	0.4	0.421875	0.357143	0.555556	0.2	0.35	0.680851	0.235294	0.444444	0.555556	0.444444	0.52381	0.3125	0.5625	0.37037	0.364865	0.42	0.333333	0.52	0.517857	0.465753	0.4	0.426667	0.46875
PDDC1|chr11:768617	0.0561501	0.122449	0.0572283	0.0511596	0.049677	0.0717961	0.0533204	0.0867801	0.0553333	0.0588235	0.0727627	0.166667	0.0714286	0.042793	0.0864471	0.0664454	0.0570313	0.0610902	0.0619443	0.0519342	0.133333	0.0458691	0.0548232	0.0595144	0.0740741	0.142857	0.142857	0.049505	0.193548	0	0.0714286	0.05	0.137931	0.075	0.0454545	0.0714286	0.0384615	0.0243902	0.0952381	0	0.075	0.172414	0.047619	0.181818	0.0740741	0	0.0128205	0.0925926	0
CWF19L1|chr10:101992683	0.0769231	0.27907	0.1	0.0666563	0	0.0384615	0.105263	0.136364	0.12	0.12963	0.154384	0.117647	0.0344828	0.0714286	0.214286	0.315789	0.117647	0.111111	0.5	0.0830208	0	0	0.0769231	0.0357143	0.0444444	0.227273	0.136364	0.0987654	0.171429	0.222222	0.0666667	0.135922	0.315789	0.193548	0.15	0.122807	0.288462	0.0645161	0.132075	0	0.04	0.0625	0.121212	0.268657	0.176471	0.0746269	0.091954	0.0888889	0.133333
PIEZO1|chr16:88785546	0.0727196	0.0402094	0.0640545	0.0451669	0.0666667	0	0.0397019	0	0.0439781	0.0588235	0.0437104	0.0666667	0.0714286	0.103444	0	0.16	0	0	0.0759343	0.0293115	0	0.0384615	0.0666667	0.0491123	0.035986	0.026755	0	0	0.125	0.0423861	0.0606061	0.125	0.0890131	0.0526316	0.0498702	0	0.0555556	0.0909091	0.0464557	0.0438201	0	0.0526316	0.0769231	0.0483775	0	0.0144928	0.0384615	0	0.0578613
FGD5-AS1|chr3:14986111	0.409091	0.269231	0.368421	0.173077	0	0.142857	0.186667	0.259259	0.241935	0.25	0.384615	0.15	0.220339	0.0769231	0.235294	0.166667	0.2	0.134146	0.166667	0.421053	0.0821918	0.113636	0.0697674	0.179487	0.1375	0.0816327	0.164179	0.12766	0.279412	0.1	0.257143	0.134831	0.0588235	0.176471	0.186047	0.116667	0.169811	0.166667	0.197674	0.15873	0.178218	0.198529	0.258621	0.245283	0.139073	0.137931	0.260417	0.310345	0.211538
NUP43|chr6:150045989	0.333333	0.2	0.0792697	0.0519562	0.0769231	0.0866312	0.0562011	0.116361	0.0814239	0.153846	0.102182	0	0.238095	0.0365106	0.144501	0.0909091	0.2	0.0797685	0.153846	0.14584	0.0579682	0.0473145	0.0453837	0.166667	0.0434783	0	0.0769039	0	0.0882353	0.0364031	0.0810811	0.0588235	0.109324	0.0909091	0.12	0	0.125	0.0526316	0.181818	0.0839	0.09375	0.0869565	0	0.121951	0	0	0.0725806	0.108108	0.118644
F11R|chr1:160965287	0.153846	0	0.230769	0.0627345	0	0.166667	0	0.0833333	0.234375	0.111111	0.117609	0.0588235	0.131148	0.0722725	0.388889	0.140619	0.0666667	0.105263	0.25	0.142483	0.1	0.0584975	0.0952381	0.176471	0.0660403	0.142857	0.380952	0	0.0526316	0	0.176471	0.263158	0.3	0.25	0.09375	0.11046	0.0909091	0.0625	0.124677	0.0848593	0.176471	0.130541	0	0.165214	0	0.0869565	0.0958904	0.111111	0.0322581
PSMB2|chr1:36067788	0.1	0	0.0588235	0.0512821	0.0384615	0.0652174	0.038961	0.0166667	0.0289855	0	0.0148474	0.0408163	0.0344828	0.0212994	0.0294118	0.0253165	0.0252101	0.0923077	0	0	0	0	0.0357143	0.0519481	0.0263158	0.0833333	0	0.0234375	0.0512821	0	0.0434783	0.03125	0	0.0166667	0.104167	0	0	0	0	0	0.0487805	0.010989	0	0.0422535	0.0243902	0	0.0148148	0.0163934	0.0288462
CD302,LY75-CD302|chr2:160625949	0.0175439	0.04	0.0491228	0.0357143	0.0166667	0.030303	0.0676157	0.0372093	0.0162602	0.0172414	0.0151515	0.015873	0.0377358	0	0.0196078	0.0645161	0	0	0.0149254	0.0638298	0.047619	0	0	0.0306122	0.0461538	0.0277778	0.0927835	0.0149254	0.0377358	0.0218579	0.0107527	0.0506024	0.0704225	0.0434783	0.108108	0.0666667	0.025974	0.0769231	0.0724638	0.0483871	0	0	0.00699301	0.0277778	0.0298507	0.0348837	0	0.025	0.0333333
GNPNAT1|chr14:53242806	0.0273973	0.0416667	0.0714286	0	0.05	0.0232558	0	0.0138889	0.06	0.0384615	0.0223794	0.0421053	0.0504202	0	0	0.0714286	0.0289855	0.0243902	0.0909091	0	0.0392157	0.00878542	0	0.0377358	0.00704225	0	0.0240964	0.0225564	0.0576923	0.0384615	0.0298507	0.0576923	0.0714286	0.0151515	0.0672269	0.0243902	0.0163934	0.0307692	0.0307692	0	0	0.0777778	0.0526316	0.148148	0.0119048	0	0.0358974	0.0533333	0.00826446
ACOX1|chr17:73939212	0.103448	0.151515	0.12	0.125	0.0869565	0	0.178082	0.176471	0.269231	0.223022	0.153846	0.116667	0.214286	0.162791	0.1	0.291667	0.2	0.157895	0.140625	0.176471	0.166667	0.0689655	0.147059	0.0833333	0.304348	0.181818	0.363636	0.103448	0.211538	0.142857	0.253731	0.203704	0.459459	0.0869565	0.219512	0.0333333	0.09375	0.146341	0.125	0.0526316	0.172414	0.1875	0.12766	0.212766	0.0842105	0.166667	0.265487	0.238636	0.269231
EIF2AK2|chr2:37331546	0.153846	0.0236473	0.133333	0.0345568	0.0313283	0.0461679	0.0417849	0	0.0435787	0.0422085	0.0584352	0.0328499	0.1875	0.0500534	0.0672691	0.0691242	0	0.142857	0.11014	0.0644434	0	0.0290215	0.0282311	0.142857	0	0	0.0322581	0	0.0526316	0.0439599	0	0	0	0.0357143	0	0.034614	0	0	0.0434783	0.0287172	0	0	0	0.129032	0.0526316	0.0333333	0.04	0	0.125
GOLGA3|chr12:133347256	0.117647	0.044724	0.074927	0.0444664	0.0438962	0.0524269	0.0443537	0.0714286	0.05654	0.0522389	0.063006	0.0857143	0.05	0.0503158	0.10716	0.0802239	0	0.0289413	0.0650875	0.0521118	0	0	0.0545696	0.0468183	0.047619	0	0.0714286	0	0.1	0	0	0.153846	0.470588	0	0	0.214286	0	0.0447778	0.0833333	0	0.130435	0	0	0	0.179487	0.037037	0	0	0.0833333
NUP155|chr5:37291410	0.357143	0.3	0.0741678	0.0627335	0.0592027	0.0863406	0.0527031	0.0885949	0.0651374	0.0612415	0.120226	0	0.103337	0.0450286	0.0852165	0.0911136	0.0805367	0.0619541	0.10513	0.132097	0.058988	0.0480864	0.0543306	0.059582	0	0	0.133333	0	0.222222	0.076244	0.103093	0.0909091	0.118291	0.0833333	0.0757998	0.0886149	0.2	0.108108	0.142857	0.063995	0.0664853	0.12	0.1	0	0.0740741	0.0958904	0.0666667	0.0666667	0.125
LRRC57|chr15:42835673	0.0909091	0.272727	0.0625	0.0434783	0	0.0869565	0.0217391	0.0322581	0.0232558	0.0833333	0	0	0.16129	0	0.0984749	0.0833333	0.0294118	0	0	0.0909091	0.0714286	0	0.0769231	0	0.0232558	0	0	0.0277778	0.1	0.0717857	0.0555556	0	0.2	0	0.285714	0	0.153846	0.142857	0.0838175	0	0	0.176471	0.0512749	0.214286	0.0606061	0.0126582	0.133333	0.181818	0
AP3S2,C15orf38-AP3S2|chr15:90377905	0.043956	0.0588235	0.027027	0	0	0.0243902	0.0526316	0.0584795	0.0413223	0.0682927	0.0169492	0.0402685	0.044586	0.027027	0.0357143	0.0147059	0	0.03125	0.0227273	0.0357143	0.0188679	0.0266667	0.0104167	0.0508475	0.0292887	0.0163934	0.016129	0.0534351	0.0754717	0.025	0.0515873	0.0133333	0.0821918	0.0406977	0.0254777	0.0142857	0.0560748	0.0181818	0.1	0.0526316	0.0520833	0.013986	0.0581395	0.0284091	0.0193548	0.047619	0.00732601	0.0114943	0.0173913
FKBP11|chr12:49316766	0	0.0328587	0	0.05	0	0	0	0	0.0277778	0.0232558	0.0432504	0.0555556	0.0833333	0.0210526	0.0689655	0	0	0.0588235	0.0576923	0.0416667	0.0429606	0.0652174	0.0454545	0	0.0285714	0	0	0.0263158	0.0909091	0.0454545	0	0.0689655	0.0837262	0.0454545	0	0.0459108	0.030303	0	0.107143	0	0	0.136364	0	0	0.0140845	0.111111	0	0.031746	0.047619
FGD6|chr12:95471886	0.0833333	0.0869565	0	0	0.0222222	0.0526316	0	0.0566038	0.0740741	0.106383	0	0.04	0	0.102564	0.333333	0.1	0.0416667	0.08	0.230769	0.037037	0.0645161	0.0196078	0.0526316	0	0	0.0526316	0.0285714	0.0909091	0.0319149	0.0857143	0.0638298	0.166667	0.1875	0.0681818	0	0.0714286	0.0487805	0	0	0.0457143	0	0.0465116	0.113636	0.0952381	0.0967742	0.0769231	0	0	0.0434783
CMC2|chr16:81014384	0.181818	0.2	0.21875	0.0652174	0.147059	0.22807	0.2	0.2	0.271186	0.262295	0.133333	0.188679	0.170732	0.193548	0.25	0.208333	0.22807	0.283019	0.15	0.3	0.12766	0.0769231	0.185185	0.243902	0.0961538	0.133333	0.410714	0.17	0.274194	0.102564	0.101449	0.230769	0.181818	0.45	0.325581	0.1875	0.125	0.166667	0.205882	0.0526316	0.135135	0.280702	0.235294	0.169231	0.135135	0.214286	0.134146	0.173333	0.121622
COX18|chr4:73923091	0	0.0166451	0.012294	0	0	0	0.0209167	0.0555556	0.00942302	0.0731707	0.0209982	0.105263	0	0.017146	0.0313413	0.0238194	0.0182455	0	0.0131914	0.0051273	0.010358	0.00769206	0	0.0173821	0	0.0769231	0.1	0	0	0.00638914	0.0666667	0.117647	0.016763	0	0	0.0164119	0.0196337	0.0769231	0	0	0	0	0.117647	0.0344828	0	0	0.0163934	0	0.0408163
WAC-AS1|chr10:28810179	0.0588235	0.0901229	0.157895	0.0869351	0	0.130268	0.0833333	0.0416667	0.0434783	0.121951	0.131296	0.0952381	0.152174	0.088475	0.10612	0.151515	0.0789474	0.0656213	0.4	0.0743182	0	0.0779173	0	0.0896075	0.0577054	0	0.142857	0	0.115385	0	0.1875	0.0952381	0.114453	0.235294	0.24	0.112706	0.0666667	0.0741077	0.0833333	0.0782094	0.1	0.047619	0	0.210526	0.0625	0.12	0.108696	0.236842	0.04
PTK6|chr20:62160038	0.0333333	0.0201766	0.153846	0	0	0.0125605	0	0.0187798	0	0	0	0	0	0.00561582	0.0194146	0.0173699	0.0645161	0.0109792	0.0434783	0.0141641	0	0.0118533	0	0	0	0	0	0.0104051	0.0405405	0	0.0869565	0.030303	0.0172187	0.0322581	0	0.0175636	0	0.0138318	0.0185465	0	0.0289855	0	0	0.0434783	0.0151711	0.0163934	0.0704225	0.0731707	0.0444444
ACOX1|chr17:73940157	0	0.2	0	0	0	0.0909091	0.0666667	0.0555556	0	0.0693069	0.0808562	0.2	0.136364	0	0.0718205	0.0792439	0.0872663	0.111111	0.0666667	0.0792811	0.111111	0	0.0869565	0.04	0	0.1	0.0555556	0.0416667	0.0892857	0.0769231	0.0487805	0.0625	0.106986	0.222222	0.0893706	0.166667	0.0909091	0	0.0909091	0.0416667	0.136364	0	0.047619	0.0454545	0.0625	0.03125	0.111111	0.0666667	0.08542
ASB16-AS1|chr17:42253643	0.0454545	0.166667	0.0625	0	0.0174143	0	0.1	0	0	0	0.0181054	0	0.0416667	0.0102993	0	0.0357143	0	0.0146972	0.0141978	0.00896263	0	0	0	0	0.030303	0	0.117647	0	0	0	0	0.0681818	0.0173657	0	0.2	0	0.0344828	0	0.0146798	0.0048841	0	0	0	0.0487805	0	0.0141296	0	0	0.0136995
PSMB2|chr1:36067851	0.186047	0.0789474	0.153846	0.0185185	0	0.185185	0.0508475	0.12605	0.047619	0.153846	0.0909362	0.0372671	0.0965517	0	0.2	0.0980392	0.101449	0	0.162425	0.133333	0.0322581	0.1	0	0.0384615	0	0.04	0.0344828	0.0126582	0.0684932	0	0.0123457	0.0909091	0.0526316	0.121951	0.113208	0.0392157	0.0235294	0.0384615	0.0277778	0	0.0210526	0.0522388	0.0416667	0.0701754	0.0375	0.025641	0.107143	0.0874317	0.0769231
KIAA1143|chr3:44790699	0.208333	0	0.181818	0.0713124	0.0666667	0.2	0.0689655	0.136364	0.037037	0.0952381	0.128356	0	0.12766	0.0588235	0.3	0.263158	0.227273	0.0731076	0.470588	0.0672648	0	0.0769231	0	0.0833333	0	0	0.25	0.0701754	0.24	0.0689655	0.0833333	0.128205	0.0384615	0.142857	0.116279	0.0277778	0.131579	0	0.0512821	0.05	0.0508475	0.186047	0.0384615	0.22449	0.111111	0.0384615	0.0454545	0.166667	0.0634921
ICMT|chr1:6283300	0	0	0.0291868	0.0152591	0.0199508	0.0290608	0.023814	0.272727	0	0.0328623	0.0423269	0	0.1	0.0278229	0	0.041457	0.0291145	0.0270597	0.0427147	0.0310323	0.0169857	0.0137182	0.0272922	0.032224	0.0909091	0.0103363	0.0347834	0.05	0.0416667	0.0170258	0.0416667	0.047619	0.046493	0.0952381	0	0	0.0284349	0.0216181	0.0367389	0.0156433	0.0666667	0.111111	0.0909091	0.0769231	0.0740741	0.0416667	0.0196078	0.0555556	0
SLC35E1|chr19:16661362	0.142803	0.5	0.12	0.166667	0.0666667	0	0.166667	0.1	0.173913	0.148148	0.176157	0.119048	0.122449	0	0.3	0.157895	0.0434783	0.037037	0.230769	0.0625	0	0.0555556	0.037037	0.0666667	0	0.0882298	0.136997	0.3	0.259259	0	0.217391	0.110427	0.120794	0.181818	0.2	0.0666667	0	0.272727	0.214286	0.076219	0.242424	0.111111	0.0937137	0.15	0.0769231	0.142857	0.108696	0.142857	0.0882353
NOL9|chr1:6583383	0.132501	0.129425	0.140325	0.0731556	0.096955	0.118594	0.125	0.222222	0.0714286	0.214286	0.126437	0.0666667	0.0588235	0.073505	0.11748	0.13758	0.117491	0.074098	0	0.0942724	0.0725816	0.050282	0.0847498	0.0807143	0.190476	0.0821075	0.0909091	0.130435	0.0833333	0.307692	0.16	0.148148	0	0.263158	0.153846	0.0526316	0.4	0	0.16	0.0815236	0.0898522	0.0909091	0.0820303	0.277778	0.0909091	0.037037	0.166667	0.119119	0.28
UBXN7|chr3:196080528	0.0416667	0.05	0.105263	0	0.0303515	0.0438558	0.0740741	0.0555556	0	0.0178571	0.1	0	0.0714286	0.0259053	0.063638	0.117647	0	0	0.1	0.0466411	0	0.047619	0	0.08	0.0384615	0	0	0	0.0740741	0	0.037037	0.0909091	0	0	0.0454545	0.05	0.115385	0.0416667	0.0512821	0	0	0.047619	0	0.0434783	0.0188679	0.027027	0.0704225	0.0652174	0.0869565
RAD1|chr5:34908483	0	0.0241448	0	0	0	0.047619	0.027027	0.0243902	0	0	0.0275726	0	0.0512821	0	0.0833333	0	0.0416667	0	0	0.1	0	0	0.0151274	0	0.0526316	0	0	0.0243902	0	0	0	0.0344828	0	0.0322581	0	0.0230913	0	0	0.05	0.0172244	0	0.0434783	0.153846	0	0	0	0.0232558	0	0.130435
ANKRD10|chr13:111551199	0.0147388	0.015548	0	0.0175876	0.0833333	0.0225515	0	0.0645161	0	0	0.0186882	0.047619	0	0.0195974	0	0.0434783	0	0	0.010645	0.014942	0	0	0	0.0769231	0	0	0.0192018	0	0.0171509	0.0133808	0	0.0769231	0	0	0.0158254	0.0434783	0	0.0138458	0.0166543	0.0121526	0	0	0.0116096	0.016046	0	0.0357143	0.0224719	0	0
PDDC1|chr11:768883	0.25	0.146341	0.243883	0.141801	0.13171	0.244654	0.210738	0.20405	0.179137	0.166667	0.240735	0.0625	0.142857	0.103017	0.255621	0.308224	0.216493	0.154656	0.283759	0.229276	0.105006	0.0752181	0.124639	0.18911	0.194444	0.136364	0.210526	0.117647	0.232143	0.416667	0.194444	0.115385	0.206897	0.0208333	0.272727	0	0.12	0.310345	0.130435	0.0909091	0.16	0.266667	0.117647	0.214286	0.25	0.166667	0.127907	0.25	0.214286
INPP5B|chr1:38326796	0.112126	0	0.105069	0.0487986	0.1	0	0.15	0.0909091	0.078403	0.0674071	0.113715	0.1	0.0714286	0.0478435	0.158602	0.25	0.0990295	0.0514861	0.141125	0.099517	0.0833333	0.0625	0.0480745	0.0708606	0	0.0454545	0.0625	0.0847458	0.103448	0.0625	0.131579	0.130435	0.106255	0.142857	0.0555556	0.0454545	0.0416667	0	0.133333	0	0	0.333333	0.0535354	0.363636	0.0882353	0	0.0847458	0.0681818	0.0416667
C12orf49|chr12:117152995	0.2	0.111111	0.0245593	0	0.0384615	0.028102	0	0	0	0.0769231	0.0476951	0.0526316	0.047619	0.0136151	0.0377629	0.0369341	0.125	0.0191414	0.0249603	0.0182444	0.01435	0.0143077	0.0171358	0	0	0	0	0	0	0.0434783	0.00826446	0	0.028901	0	0.111111	0.0526316	0	0	0	0.00501294	0.05	0.111111	0.047619	0	0.0185185	0.0192308	0.0163934	0	0.0344828
PDDC1|chr11:768658	0	0	0.0198678	0.0187437	0.0185577	0.0291208	0.0184522	0.0239673	0.0237845	0	0.036766	0	0	0.0104901	0.0454938	0	0.0254009	0	0.0314076	0.0294032	0	0.0113957	0.0160224	0	0.0333333	0.117647	0	0	0.0204082	0	0.0980392	0	0.125	0.027027	0	0	0.0833333	0	0	0	0.0322581	0	0	0	0	0	0.0142857	0.0454545	0
SPAG9|chr17:49042143	0	0	0.0666667	0.0769231	0.0380853	0.0526574	0	0.166667	0.1	0.0952381	0.0738527	0	0.0526316	0.0426123	0.1	0.0873615	0.176471	0	0.0844496	0.0668826	0	0	0.166667	0.0714286	0.0434783	0.181818	0	0	0.0545455	0.0408443	0.0714286	0.148936	0.0783839	0.04	0.0909091	0.142857	0	0.133333	0.133333	0.0507292	0.0833333	0.0769231	0.08	0.0588235	0.08	0.0166667	0.0263158	0	0
SLC35E2B|chr1:1595031	0.133333	0	0.0592585	0.050448	0	0.07137	0.0714286	0.157895	0.0820699	0.115385	0.0684162	0.0357143	0.341463	0.0417488	0.0833333	0.05	0.142857	0.0731707	0.0802134	0.0982329	0	0.0316059	0.0555556	0.1	0.0909091	0.285714	0	0.0769231	0.107143	0.0425532	0.0721649	0.145833	0.0555556	0.047619	0.0840631	0.178571	0.0698875	0.117647	0	0	0	0.153846	0.0357143	0.115385	0.149254	0.084507	0.0512821	0.0384615	0.157895
SDE2|chr1:226171826	0.0357143	0	0	0.0625	0	0	0.0294118	0.03125	0	0	0.0199764	0	0.0789474	0.08	0.142857	0.04	0.0357143	0	0.0769231	0.0100509	0	0.0037844	0.0344828	0.05	0	0.00457875	0	0	0	0	0	0	0.0272146	0.0263158	0.015668	0.166667	0	0	0	0.00879787	0.0666667	0	0.0065873	0	0	0	0.107143	0.0218334	0
DNPEP|chr2:220237883	0.0454545	0	0.0590626	0	0.0504205	0.0583502	0.0526316	0.0769231	0	0	0.0621724	0	0.047619	0.0377353	0.0556664	0.0780762	0.05	0	0.0833333	0.0523154	0.044734	0	0.0511204	0.0666667	0.0666667	0.0833333	0.0666667	0	0.0555556	0.0588235	0	0.047619	0.133333	0.04	0.0322581	0	0	0.12	0.0555556	0	0	0.166667	0.105263	0.037037	0	0.0363636	0.0645161	0.0111111	0.189189
PSMB2|chr1:36068277	0.0277778	0	0.133333	0.031746	0.037037	0	0.0625	0.0519481	0.0882353	0	0.055075	0.0457143	0.0620155	0	0.0588235	0.125	0.0178571	0.0967742	0.0616499	0.05	0.0285714	0	0.0666667	0.0714286	0.04	0	0.176471	0.0529801	0.0153846	0	0.0909091	0.111111	0	0.0408163	0	0	0.0212766	0	0.0263158	0.05	0.025641	0.0357143	0	0.0425532	0.0549451	0.025974	0.0540541	0.0377358	0.0188679
ZNF417|chr19:58419750	0	0.0427608	0.032925	0	0.0196128	0.0300359	0.0242674	0	0	0.0384615	0.033975	0.0322581	0.0238095	0.0128815	0.0382984	0.03459	0.0475909	0	0	0.044786	0	0.0350877	0	0.0666667	0.0239309	0	0.0368682	0	0	0	0.0263158	0.05	0.0340653	0.0588235	0.0411482	0.0339788	0	0.0666667	0	0.032	0.0357587	0.0383461	0.0372086	0.037653	0.037037	0	0.036592	0.0321654	0.0373468
MAGT1|chrX:77083952	0.0238095	0	0.0491469	0	0	0	0.0588235	0	0.05	0	0.0634755	0	0.181818	0.0625	0	0	0.136364	0	0.177553	0.0909091	0.0306126	0.0139905	0	0.125	0.019802	0	0.0740741	0.025641	0.0267857	0.0526316	0.0654206	0.0833333	0.0769231	0.0555556	0.0416667	0.0769231	0.0444444	0.117647	0.0444444	0.025641	0	0.0246914	0	0.0925926	0.00952381	0	0.0166667	0.0625	0
SLC35E1|chr19:16661541	0	0.125	0.030303	0.148148	0.0625	0.0797445	0.0697674	0.128205	0.0645161	0.111111	0.0576044	0.06	0.125	0.129032	0	0.0909091	0.105263	0.09375	0.214286	0	0.0833333	0.0344828	0.133333	0.142857	0.0434783	0.0555556	0	0.115385	0.0540541	0.243902	0.0714286	0.0833333	0.09375	0.027027	0.277778	0.1	0.1	0.0555556	0.037037	0	0.031746	0.133333	0.111111	0.0588235	0.0816327	0.08	0.0869565	0.162162	0.163265
SLC35E2B|chr1:1595007	0.285714	0.0833333	0	0	0	0.0635822	0.0689655	0.0555556	0.0416545	0.0384615	0.0638659	0.0422535	0.0666667	0.0372429	0	0.130435	0.0625	0.1	0.0535094	0.0734389	0.046442	0.1	0	0.114286	0.04	0	0	0.0740741	0.105263	0	0.0510204	0.0714286	0	0.0869565	0.0666667	0.0967742	0.0527594	0	0.114286	0.0620525	0.133333	0	0.102041	0.04	0.0266667	0.0147059	0.0909091	0.117647	0.047619
GSR|chr8:30536554	0.147059	0.0775194	0.391304	0.0384615	0.0526316	0.136364	0.100775	0.231579	0.258772	0.197802	0.333333	0.0985915	0.28655	0.25	0.333333	0.215385	0.280303	0.179487	0.448276	0.0625	0.0510204	0.0512821	0.0714286	0.211382	0.0615385	0.0821918	0.220339	0.109649	0.135802	0.0337079	0.123457	0.132353	0.125	0.132743	0.341772	0.132353	0.138889	0.0788177	0.204545	0.0327869	0.139535	0.111111	0.0300752	0.218274	0.0737327	0.0769231	0.227758	0.158537	0.123656
PDDC1|chr11:768896	0.0666667	0	0.0284142	0.019393	0.0198328	0.0266672	0.0171728	0.0249746	0.0232604	0	0.0304422	0	0.1	0.0229988	0.0475422	0.0299939	0.0299354	0.0221854	0.0352	0.0309542	0.013419	0.0115741	0.022165	0.0172193	0.0277778	0	0	0.0238095	0.0377358	0	0.0285714	0.0416667	0	0.0204082	0.0714286	0	0	0	0	0.0153504	0.04	0	0	0	0.0166667	0	0.0493827	0.0487805	0
MAGT1|chrX:77083955	0.0952381	0.0769231	0.0448932	0.0136121	0	0	0	0	0	0.0416667	0.0234026	0	0.0909091	0	0.0909091	0.0769231	0.047619	0.0384615	0.0560566	0.1	0.0282521	0.0121774	0	0.166667	0.0212766	0	0.0512821	0.0273973	0.027027	0.025641	0.0277778	0.0555556	0	0.0113636	0.0869565	0.0566038	0	0.117647	0.0487805	0.0512821	0.0307692	0.0617284	0.0333333	0.0714286	0.047619	0.0120482	0.0181818	0	0
GGCX|chr2:85776561	0	0.0111801	0	0.0163101	0	0.0177589	0	0.0344828	0	0	0.0238402	0	0	0	0	0.0588235	0.0179433	0.0110179	0	0	0	0	0	0.0200813	0	0	0	0	0.037037	0	0.02	0	0	0	0	0.1875	0	0	0.08	0.0714286	0.111111	0	0	0.0120966	0.0322581	0	0	0	0
FAM101B|chr17:291783	0.030303	0.0605742	0	0.0454545	0.0329596	0.0769231	0.0727273	0.0348837	0.1	0.0526316	0.067233	0	0	0.0676335	0.214286	0.0909091	0.0636085	0	0.142857	0.0380553	0.04	0.0384615	0	0.0450479	0.0454545	0.0555556	0.0317789	0.0454545	0.0555556	0.1	0.0217391	0.0434783	0	0.0232558	0	0.105263	0	0	0	0.0642236	0	0.0384615	0.117647	0	0.0526316	0.0571429	0.166667	0	0.0588235
TRIM59|chr3:160154955	0.027027	0	0.0308622	0	0	0	0	0.0357143	0.142857	0.0571429	0.0263584	0.0769231	0.115385	0.0187316	0.0714286	0.0285714	0.0434783	0.0731707	0.130435	0.0909091	0	0	0	0.0287909	0.0487805	0.014944	0	0	0	0.0266615	0.0697674	0.0666667	0.035342	0.0526316	0.105263	0	0.181818	0.0240103	0.0439338	0.0390309	0	0	0.0257008	0	0.0769231	0.0416667	0	0	0.0357143
CBX5|chr12:54634300	0.409091	0.12137	0.2	0.272727	0.05	0.153846	0.0434783	0.135135	0.0588235	0.162791	0.0769231	0.08	0.368421	0.10589	0.142752	0.272727	0.178571	0.25	0.208333	0.0714286	0.2	0	0.133333	0.125	0.206897	0.0932975	0.309524	0.0851064	0.259259	0	0.190476	0.1	0.235294	0.166667	0.135664	0.117647	0.21875	0.0948467	0.148936	0.08047	0.125	0.0344828	0.0454545	0.266667	0.145833	0.142857	0.113736	0.111198	0
TGOLN2|chr2:85546451	0.0378378	0.0534351	0.0515464	0.00769231	0.031746	0.04	0.0511628	0.0492958	0.025641	0.0494505	0.0588235	0.105263	0.0797101	0.00990099	0.0243902	0.0983607	0.0128205	0.045045	0.0338983	0.0684932	0.0224719	0	0.027027	0.0843373	0.042328	0.0533333	0.0225806	0.0544747	0.0839895	0.0208333	0.0530612	0.0833333	0.0173913	0.064257	0.0642857	0.1	0.0358974	0.011236	0.0289855	0.109589	0.0833333	0.0307692	0.0441176	0.0434783	0.0308123	0.044843	0.0485934	0.0436508	0.047619
CTSS|chr1:150704660	0.179487	0.0666667	0.206897	0.109375	0.0864981	0.159091	0.116667	0.177966	0.191781	0.131579	0.137931	0.0934579	0.146341	0.0939742	0.178571	0.0689655	0.108696	0.0952381	0.111111	0.157895	0.12	0.173913	0.1	0.134146	0.03125	0.08	0.0555556	0.172414	0.112299	0.0425532	0.0877193	0.0714286	0.263158	0.0686275	0.0243902	0	0.162162	0.0909091	0.129032	0.114286	0.145833	0.111111	0.0909091	0.119565	0.108333	0.0625	0.161616	0.0869565	0.0357143
ZNF562|chr19:9761462	0.583333	0.243035	0.25331	0.0625	0.153846	0.136364	0.229463	0.333333	0.26087	0.321429	0.223223	0.142857	0.222222	0.129431	0.189306	0.278681	0.363636	0.192308	0.157895	0.27578	0.117647	0	0.174812	0.25	0.333333	0.285714	0.181818	0.214286	0.542857	0.214564	0.194444	0.294118	0.3	0.190476	0.47619	0.375	0.236842	0.173913	0.259259	0.185256	0.318182	0.289474	0	0.288889	0.2	0.166667	0.2	0	0.473684
DTWD2|chr5:118173498	0.65	0.571429	0.650972	0.636364	0.47619	0.643135	0.571429	0.5	0.608696	0.647059	0.75	0.619048	0.727273	0.317361	0.748362	0.642857	0.545455	0.846154	0.466667	0.649739	0.3	0.400081	0.466667	0.601436	0.5625	0.487357	0.670132	0.451613	0.733333	0.448831	0.642857	0.565217	0.583768	0.6	0.52381	0.666667	0.538462	0.47619	0.604503	0.488181	0.666667	0.736842	0.502917	0.631579	0.666667	0.480177	0.28125	0.368421	0.5
ZBTB24|chr6:109785897	0.0536477	0.0441151	0.0613971	0.0456209	0.2	0.1	0.0625	0	0.0909091	0.0395825	0.0546397	0	0.105263	0.0637144	0.153846	0.0769231	0.0714286	0.0666667	0	0.0485224	0.0833333	0.0230501	0	0.0588235	0	0.031655	0.1875	0.0333333	0.0487805	0	0.166667	0.0909091	0	0	0.166667	0	0	0.115385	0.0869565	0.0909091	0	0	0.0909091	0.0555556	0.0769231	0	0.190476	0	0.0833333
PSMB2|chr1:36068195	0.0930233	0	0.117647	0.0574713	0.0357143	0	0.0625	0.0120482	0.0377358	0	0.0618596	0.0446927	0.115108	0	0.0689655	0.108108	0.1	0.0508475	0.07943	0.05	0.0816327	0	0.0740741	0.0428571	0.0116279	0	0.0833333	0.0331126	0.0886076	0.0263158	0.0645161	0.111111	0	0.0697674	0.166667	0.0363636	0.0540541	0.025641	0.0232558	0	0.0348837	0.118644	0	0	0.0638298	0.0684932	0.0533333	0.0731707	0.0451128
EVI5|chr1:92975203	0	0	0	0	0.025641	0	0.0285714	0.0322581	0	0.0526316	0.0909091	0.0232558	0.0357143	0.00895513	0	0.0294118	0.0571429	0.0131579	0.0212766	0.0357143	0.03125	0	0.0172414	0	0	0.012532	0.0666667	0	0	0	0	0	0	0.037037	0.16	0.1	0	0.0189499	0	0	0	0	0	0	0	0	0.0512821	0	0
SERBP1|chr1:67874731	0.75	0.521334	0.607272	0.0769231	0.392932	0.578471	0.285714	0.384615	0.8	0.583333	0.55	0.416667	0.807692	0.402446	0.7193	0.680346	0.727273	0.6	0.637199	0.598485	0.429011	0.266667	0.365024	0.666667	0.56	0.408834	0.416667	0.571429	0.72	0.419587	0.738095	0.631579	0.570964	0.482759	0.65	0.502279	0.727273	0.714286	0.666667	0.389496	0.458333	0.666667	0.692308	0.576923	0.56	0.542857	0.724138	0.666667	0.75
PRKAR2A|chr3:48787733	0.225806	0.2	0.221781	0.4	0.1	0.26894	0.277778	0.047619	0.142857	0.0909091	0.247863	0.25	0.4	0.153846	0.277044	0.269351	0.409091	0.14431	0.26568	0.22715	0.115385	0.0975836	0.126236	0.22713	0.233333	0.169811	0.214286	0.253012	0.171875	0.166667	0.290323	0.133333	0.173913	0.195122	0.5	0.0322581	0.28	0.258065	0.261905	0.047619	0.24	0.192982	0.125	0.416667	0.173913	0.212766	0.369863	0.28	0.37931
SSU72|chr1:1498747	0	0	0	0	0	0	0	0	0	0	0.0173982	0	0	0	0.047619	0	0.0714286	0	0	0	0	0	0	0	0.0175439	0	0	0.0147059	0.1	0.0909091	0	0	0.0909091	0	0	0.0526316	0	0	0.0178755	0	0	0	0.0416667	0.0285714	0.0151515	0	0	0	0
POLR2D|chr2:128603047	0.0475514	0.0444762	0.0412967	0.0383582	0.0334625	0.0470823	0.0488709	0.0506491	0.039359	0.0595674	0.0500444	0.0540194	0.0558026	0.0334756	0.0448882	0.0587454	0.060694	0.0394584	0.0407743	0.0368564	0.0423032	0.0289446	0.0363351	0.0352006	0	0	0.0909091	0	0	0	0	0.0714286	0	0.0449572	0	0.0356923	0	0	0.0909091	0	0	0.0485208	0.0332246	0	0.0526316	0.0454545	0.0612245	0.0869565	0.0666667
ACOX1|chr17:73940120	0.583333	0.3125	0.9	0.25	0.545455	0.601767	0.538462	0.6	0.523179	0.547619	0.5	0.28	0.736842	0.447851	0.704059	0.608413	0.672539	0.7	0.318182	0.630825	0.333333	0.375305	0.434783	0.705882	0.470588	0.4375	0.55	0.621622	0.569444	0.461538	0.487179	0.428571	0.583024	0.590909	0.644528	0.210526	0.296296	0.25	0.615385	0.344828	0.692308	0.555556	0.652174	0.521739	0.5	0.5	0.638298	0.631579	0.534218
CTSS|chr1:150703679	0.0918678	0.0868187	0.0817728	0.0666667	0.133333	0.1	0.057096	0.0833333	0.0878818	0.0641433	0.118771	0.0851064	0.0854464	0.0553943	0.181818	0.0893151	0.117647	0.166667	0.0827741	0.0911496	0.0569338	0.0426742	0.058973	0.0769231	0.0526316	0	0.166667	0.230769	0.047619	0.208333	0	0.0769231	0.120546	0	0.0955726	0	0.0833333	0.266667	0.0722784	0.0426434	0.0833333	0.05	0.0501733	0.0769231	0.111111	0.166667	0.126984	0.148148	0.142857
PRKAR2A|chr3:48787856	0.708333	0.833333	0.7	0.427611	0.401546	0.428571	0.461538	0.730769	0.518519	0.588235	0.0525145	0.285714	0.558824	0.333333	0.746794	0.645189	0.764706	0.512681	0.725022	0.506763	0.4	0.347063	0.2	0.416667	0.382716	0.294118	0.857143	0.3125	0.666667	0.611111	0.518072	0.689655	0.75	0.656716	0.826087	0.428571	0.411765	0.434783	0.6	0.357143	0.545455	0.55	0.375	0.75	0.44898	0.54902	0.653061	0.557771	0.318182
PHC3|chr3:169807539	0	0	0.05	0	0	0.0909091	0.0645161	0.0555556	0.0645161	0.116667	0.0257207	0	0.0238095	0	0.030288	0.05	0.0769231	0	0	0.0306006	0	0.0110907	0.0434783	0	0.037037	0.012397	0	0	0	0	0.0625	0	0.0645161	0	0.142857	0	0.0416667	0	0.0416667	0.0121572	0.103448	0	0.0357143	0.0357143	0	0	0	0	0
ZNF562|chr19:9759260	0.135159	0.153846	0	0.142857	0.103889	0	0.1	0.0434783	0.214286	0.128205	0.0940008	0.107143	0.106383	0.583333	0.115728	0.2	0	0.0769231	0.133333	0.0959999	0.0666667	0.0700724	0	0	0.0526316	0.111111	0	0.0862069	0.166667	0.1	0.12	0.147059	0	0.318182	0.214286	0.0833333	0.097561	0.296296	0.2	0	0.277778	0.166667	0.08	0.130435	0.106383	0.111111	0.16092	0.0208333	0.0833333
ADAT1|chr16:75632106	0.0714286	0.0321983	0	0.0714286	0.037037	0.0243902	0	0.0217391	0.0333333	0.037037	0.048183	0.0740741	0.0652174	0.0570985	0	0.107143	0	0.0232558	0	0	0.0204082	0.0384615	0	0.0555556	0.0243902	0.0833333	0.0714286	0.0555556	0	0.04	0.015625	0.0454545	0.153846	0.0454545	0	0	0	0	0.025	0.0909091	0.0714286	0.0277778	0.107143	0.08	0.0408163	0.0526316	0	0	0
SHPK|chr17:3512398	0.0512821	0.09375	0.0357143	0	0.0454545	0.030303	0.0192308	0.0277778	0	0.0357143	0	0.0441176	0.059322	0.0619836	0.0454545	0.0126582	0.0769231	0.0952381	0.05	0.0454545	0.0952381	0	0.0307692	0.0294118	0.027027	0.0357143	0	0.0677966	0.0208333	0.0869565	0.0512821	0	0.0588235	0.0740741	0	0.08	0.0204082	0.0714286	0	0	0.0425532	0	0.157895	0	0.0222222	0.0416667	0.00793651	0.0537634	0.0338983
LOC100289019|chr9:130875488	0.2	0	0.074625	0.133333	0.0344072	0.0548402	0.0312484	0.05557	0.0379128	0.0555556	0.050359	0.025641	0.0344828	0.0755796	0.067183	0	0	0.0909091	0.0952381	0.0388021	0.0391889	0.0233725	0.0498131	0.0280898	0.0406074	0	0	0	0.117647	0.0385879	0.0325861	0	0.133333	0.039784	0.0740741	0.0385466	0.0519178	0	0.0600197	0	0.178571	0.0769231	0.0356519	0.0526147	0	0	0	0.0555556	0
INPP5B|chr1:38327463	0.138584	0.125	0.153965	0.1	0.0872557	0.128957	0.0759114	0.25	0.12018	0.106891	0.102266	0.0808411	0.14438	0.0921257	0.113748	0.116293	0.0971876	0	0.123597	0.0786968	0.0579608	0.0583047	0.0595781	0.072598	0.166667	0.0625	0.4	0.102564	0.047619	0.128205	0.0588235	0.0540541	0.142857	0.15	0.118096	0	0.0666667	0.115385	0.25	0	0.1	0.2	0.0454545	0.1875	0	0	0.130435	0.0625	0.108514
SPAG9|chr17:49041696	0.0666667	0	0.0434783	0.0625	0.05	0	0.037037	0	0	0.106383	0.0265766	0.0238095	0.0454545	0	0	0	0.0952381	0.0588235	0.1	0.0428418	0.0740741	0	0.05	0.0625	0.0869565	0.1	0.0571429	0.0333333	0.0212766	0.0434783	0.05	0.0851064	0.05	0	0.0416667	0.0666667	0.107143	0.0666667	0.0434783	0.0909091	0.133333	0.111111	0	0	0.0422535	0	0	0.1	0
MCUR1|chr6:13788204	0.0209932	0.023467	0.028174	0.0294118	0	0.0254426	0	0.05	0	0.0888889	0.036528	0	0.0169492	0.0172488	0.039235	0.0207336	0.0344828	0.0260764	0	0	0	0	0.0183924	0.0180107	0.08	0.0180617	0	0	0.0285714	0	0	0	0.0666667	0.0166667	0.047619	0.0253943	0.0149609	0.0157828	0	0.0122683	0.0363636	0	0.0714286	0.0344828	0.0714286	0	0.0294118	0	0.0645161
ARSD|chrX:2824916	0.764706	0.6	0.709677	0.578947	0.307692	0.8125	0.681818	0.721979	0.681818	0.769231	0.780702	0.631579	0.727273	0.545455	0.810295	0.676471	0.692308	0.489362	0.781818	0.3	0.333333	0.684211	0.666667	0.676471	0.594595	0.543641	0.692308	0.578947	0.666667	0.578947	0.566667	0.702703	0.636364	0.757576	0.722222	0.55	0.529412	0.540256	0.738095	0.538462	0.678571	0.833333	0.55	0.804878	0.571429	0.507692	0.649185	0.549296	0.388889
CPT1A|chr11:68523347	0.12963	0.118421	0.384615	0.117647	0.075559	0.135885	0.421053	0.222222	0.16	0	0.13728	0.166667	0.236111	0.0474205	0.236427	0.257074	0	0.137151	0.224794	0.205258	0.1	0	0	0.15	0.0777778	0.157609	0.305263	0.146269	0.296774	0.128655	0.276923	0.224	0.234043	0.214953	0.197674	0.0941176	0.238095	0.106195	0.195122	0.0444444	0.136986	0.280899	0.116279	0.256757	0.106796	0.104651	0.180662	0.191176	0.236364
DFFA|chr1:10519900	0.153846	0.097561	0.0698324	0.0625	0.142857	0.0503847	0.0434783	0	0	0.0666667	0.0570179	0.0384615	0	0	0.0909091	0	0.15	0	0.058402	0.142857	0.103448	0	0.0423028	0	0.0363636	0	0.0625	0.046875	0.0465116	0	0.0222222	0.037037	0	0.0425532	0.2	0.0357143	0	0.0425532	0.0344828	0.0769231	0.075	0	0.0606061	0.0227273	0.0508475	0.0571429	0.0196078	0	0
TAF13|chr1:109606242	0.0869565	0.0238095	0.0640544	0.0494326	0.0324168	0.0505118	0.0833333	0.0714286	0.0769231	0	0.0650165	0	0	0.0259053	0.0679674	0.0743278	0.0833333	0.0340121	0.0728259	0.0505874	0.0435566	0.0238749	0.0376666	0.0352692	0.0412371	0	0	0	0	0.125	0.125	0.0277778	0.148148	0	0.047619	0	0	0	0.259259	0.1	0	0.047619	0.0769231	0	0.153846	0	0	0.130435	0.0227273
RPS20|chr8:56981830	0.131195	0.151282	0.149647	0.0832353	0.105378	0.166395	0.0954881	0.137983	0.124384	0.11779	0.136889	0.0764717	0.181818	0.126603	0.131517	0.145293	0.126869	0.285714	0.118225	0.112562	0.0714286	0.0555556	0.0817198	0.085525	0.129032	0.269231	0.133972	0	0.266667	0	0.110816	0.263158	0.363636	0.166667	0.190476	0.100931	0	0.0454545	0.05	0.272727	0.0866585	0.135707	0.222222	0	0.181818	0	0.0625	0.210526	0.128167
DHFR|chr5:79923402	0.0869565	0.272727	0.113292	0.0322581	0.0714286	0.0714286	0.0933502	0.0625	0.0833333	0.0277778	0	0.046875	0.0697674	0.0597005	0.157895	0.103448	0.0789474	0.025641	0.15	0.107301	0	0.0714286	0	0.1	0.0895522	0	0.133333	0.121951	0.178571	0.1	0.129032	0.0555556	0.10413	0.115385	0	0.0949126	0	0.0555556	0.0952381	0.0531	0.291667	0.027027	0.151515	0.111111	0.0677966	0.12069	0.0543478	0.121622	0.0531915
DCAF16|chr4:17804786	0.0263158	0.0454545	0.0588235	0.037037	0.0204082	0	0.114286	0.04	0.0434783	0.0294118	0.0404532	0	0.0705882	0.133333	0	0.0961538	0.05	0.0204082	0	0	0	0	0	0.0222222	0.0897436	0.047619	0.1	0.0149254	0.04	0.0952381	0.0634921	0.0882353	0.0909091	0.0192308	0.137931	0.0357143	0.0465116	0.0645161	0	0	0	0.0172414	0	0.0185185	0.0363636	0.0701754	0.0175439	0.05	0
KIAA1143|chr3:44790772	0.0833333	0.027027	0	0	0.0454545	0	0.0689655	0	0	0.0425532	0.0393761	0.0277778	0.118644	0.0357143	0.0714286	0	0	0	0.0769231	0.0435231	0	0.0221786	0.0454545	0	0.0363636	0.0487805	0.157895	0	0.0172414	0.0526316	0.0196078	0.121622	0.0769231	0.030303	0.130435	0.0185185	0.0666667	0.0540541	0.0338983	0	0.05	0.0273973	0.025641	0.06	0.011236	0.0215054	0.0257732	0.0901639	0
DFFA|chr1:10520479	0	0	0.0700525	0.049331	0.0460345	0.0614896	0.041464	0.1	0.0526856	0	0.0789004	0.041232	0.25	0.0274864	0.0684886	0.0801014	0.066244	0.046229	0.0509259	0.0682902	0.0489936	0.0302702	0.0338053	0.0372133	0.0689655	0	0.0909091	0.047619	0	0.0588235	0.0344828	0	0	0	0.0585965	0.0555556	0.040024	0	0.0482642	0.0473855	0	0	0.136364	0.0555556	0.0434783	0.0333333	0.0869565	0	0.0513502
MGAT4A|chr2:99239372	0.178358	0.139424	0.12	0.214286	0.104012	0.1875	0.0344828	0.0967742	0.0606061	0.0769231	0.224121	0.145631	0.272727	0.285714	0.153846	0.145455	0.134615	0.0769231	0.25	0.131964	0.1	0	0.0909091	0.116279	0.227273	0	0.277778	0.190476	0.109091	0.214286	0.289474	0.208333	0	0.121212	0.229508	0.3125	0.0909091	0.102498	0.25	0.0848849	0.192308	0.0625	0.0967947	0.242424	0.352941	0.132075	0.205882	0.117803	0.140787
SPC24|chr19:11257260	0.384615	0.166667	0.280961	0.141445	0.127908	0.31226	0.19213	0.290208	0.3	0.331783	0.242063	0.363636	0.5	0.148447	0.42961	0.5	0.294789	0.176228	0.6	0.150209	0.147157	0.0611971	0.133561	0.230769	0.0333333	0.15625	0.266667	0.142857	0.567568	0.217391	0.269231	0.239723	0.3033	0.208333	0.25	0.236842	0.162791	0.135135	0.0625	0.125859	0.1	0.421053	0.0769231	0.37037	0.27027	0.0714286	0.352941	0.3	0.186047
CWF19L1|chr10:101992267	0.208333	0.0769231	0.195837	0	0.103845	0.111111	0.227273	0.153846	0.0769231	0.129032	0.278889	0.1	0.227273	0.0611601	0.235653	0.285714	0.25	0.1	0.307692	0.154013	0.16	0	0.0932251	0.171046	0.115385	0.0384615	0	0.0526316	0.15	0	0.192308	0.4	0.25	0.175	0.30303	0.214286	0.0689655	0.0454545	0.166667	0.0666667	0.210526	0.27027	0.266667	0.142857	0.0857143	0.027027	0.236842	0.173077	0.212121
RPL23|chr17:37005840	0.5	0.1	0.156782	0.062754	0.0810811	0.2	0.0833333	0.1875	0.0588235	0.380952	0.238382	0.111111	0.344828	0.121456	0.193591	0.209396	0.0769231	0	0.270752	0.126268	0.101339	0.0185185	0.0830467	0.133333	0.037037	0	0.153466	0.0869565	0.214286	0.136364	0.117647	0.423077	0.187455	0.1	0.181818	0	0.307692	0	0	0.0815954	0	0	0.125	0.25	0.142857	0.100388	0.333333	0.136364	0.148148
PSMB2|chr1:36068210	0.651163	0.411765	0.771429	0.60241	0.483871	0.689655	0.588235	0.670886	0.723404	0.684211	0.5	0.551546	0.762963	0.2	0.848485	0.833333	0.692308	0.705882	0.721225	0.347826	0.5	0.366667	0.482759	0.694444	0.415094	0.414634	0.666667	0.461538	0.657534	0.472222	0.745763	0.463415	0.416667	0.512195	0.75	0.538462	0.435897	0.652174	0.7	0.416667	0.494505	0.720339	0.451613	0.683333	0.369565	0.444444	0.59854	0.621622	0.678832
WAC-AS1|chr10:28812152	0.0612609	0.0425858	0.0967742	0.0440722	0.105263	0	0.0238095	0.129032	0.0833333	0	0.0622266	0.107143	0.0833333	0.0531876	0.0625	0.0833333	0.176471	0.0625	0.142857	0.1	0	0	0.0714286	0	0	0.0714286	0.0714286	0.111111	0.108108	0.0769231	0.0212766	0.0243902	0.0909091	0.0444444	0	0	0	0.0341932	0.0755511	0	0.047619	0	0	0	0.0263158	0	0	0.0405405	0.181818
NDUFS1|chr2:206987309	0.3125	0.0454545	0.130298	0.181818	0.0949419	0.116771	0.102381	0.156175	0.0769231	0.195652	0.120282	0.233333	0.222222	0.0833333	0.117079	0.115797	0.2	0.0869565	0.127202	0.090203	0	0.0676648	0.0801569	0.0796229	0.0697674	0.25	0	0.181818	0.204545	0.0666667	0.0285714	0.108108	0.0666667	0.0606061	0.108696	0.266667	0	0.230769	0.121198	0.0416667	0.0666667	0.142857	0.142857	0.0769231	0.137931	0.159091	0.142857	0.0491803	0.173913
UBXN7|chr3:196080624	0.310345	0.5	0.391304	0.254783	0.212808	0.0769231	0.261905	0.5	0.384615	0.3	0.0714286	0.1875	0.5	0.239532	0.307748	0.293094	0.230769	0.375	0.337436	0.265564	0.153846	0.230769	0.0909091	0.272727	0.275862	0.333333	0.294118	0.173913	0.15625	0.246932	0.152174	0.227273	0.317077	0.210526	0.0909091	0.142857	0.166667	0.230769	0.263158	0.236981	0.166667	0.384615	0.229594	0.5	0.30303	0.173913	0.173913	0.37037	0.4
NOL9|chr1:6582462	0	0	0.0163003	0	0.0555556	0	0	0.0666667	0.0186607	0.0909091	0.0184248	0	0.08	0.0178859	0	0	0	0	0.0141826	0.0112259	0	0.0111422	0	0	0.0555556	0.0153182	0.0168438	0.0285714	0	0	0	0.0555556	0.105263	0.0136496	0	0	0	0	0	0.0140019	0	0.0189042	0.117647	0.130435	0	0	0.0526316	0	0
SSR3|chr3:156258273	0.961039	0.914894	0.95	0.823529	0.884615	0.954248	0.909091	0.906977	0.936508	0.904762	0.909091	0.894737	0.930233	0.846154	1	0.971429	0.92656	0.909091	0.955458	0.956522	0.821429	0.777778	0.823529	0.88	0.85	0.909091	0.851852	0.875	0.958333	0.833333	0.943182	0.935484	0.954545	0.95	0.878378	0.939394	0.854545	0.956522	0.948276	0.782609	0.935484	0.919708	0.738095	0.925	0.893258	0.878788	0.933333	0.940299	0.990566
LRRC57|chr15:42835630	0	0	0	0	0	0.0714286	0.0227273	0.0344828	0	0.09375	0	0	0	0.0312108	0.0132163	0.105263	0	0	0	0.133333	0	0	0	0.05	0	0.153846	0.0714286	0	0.0263158	0.0117737	0	0.1	0.133333	0	0.0714286	0.0909091	0.1	0.0666667	0	0	0	0.133333	0.0076197	0	0	0	0.0175439	0	0
CTSB|chr8:11701295	0.678571	0.72561	0.538462	0.627451	0.581818	0.777778	0.663551	0.819149	0.693069	0.8125	0.669118	0.675676	0.714286	0.371368	0.7375	0.814815	0.8	0.634615	0.681818	0.916667	0.615385	0.5	0.54717	0.596491	0.623932	0.457912	0.761468	0.53	0.690217	0.602446	0.539554	0.619048	0.381818	0.522124	0.724907	0.706946	0.693548	0.642202	0.69802	0.625	0.636042	0.598566	0.402174	0.627451	0.697417	0.566845	0.62449	0.493333	0.553333
TRIM59|chr3:160154397	0	0	0.0466047	0	0	0	0	0.0833333	0	0.0645161	0.15056	0.0384615	0.0606061	0.0445958	0.0714286	0	0.0666667	0	0.333333	0.0292683	0	0.0117929	0.0434783	0.0200793	0.0217391	0.1	0	0.0263158	0.0612245	0.00660212	0.0689655	0.0769231	0.0909091	0.0588235	0.0243902	0.0714286	0.0382726	0.044438	0.0373719	0.0191214	0	0	0.0288277	0.0625	0	0.0588235	0.0526316	0	0.0263158
GBP4|chr1:89649522	0.2	0.2	0.15	0.0689655	0.2	0.164241	0.205882	0.211921	0.0625	0.181818	0.185557	0.197674	0.272727	0.125561	0.142857	0.22549	0.156863	0.108527	0.213987	0.210526	0.145455	0.230769	0.22449	0.0857143	0.101449	0.222222	0.160714	0.169811	0.171053	0.175439	0.165939	0.229508	0.222222	0.147887	0.227273	0.0740741	0.135922	0.187879	0.181818	0.0833333	0.368421	0.144231	0.212766	0.160305	0.117949	0.0625	0.171429	0.283333	0.175879
VPS53|chr17:420897	0.166667	0.214286	0.2	0.142857	0.111111	0	0.0952381	0.130435	0.1875	0.2	0.213516	0.148148	0.125	0.101788	0.181818	0.235294	0.2	0.178571	0.272727	0.131399	0	0.142857	0.136364	0.304348	0.119048	0.0909091	0.333333	0.114286	0.047619	0.0909091	0.111111	0.0454545	0.157895	0	0.0952381	0.208333	0.136364	0.117567	0.307692	0.0588235	0.266667	0.05	0.125	0.0526316	0.0555556	0.0666667	0.272727	0.0909091	0.142857
COX18|chr4:73922964	0.133333	0.157895	0.108356	0.166667	0.1	0.181818	0.0833333	0.130435	0.15	0.214286	0.133445	0.153846	0.333333	0.0901162	0.118171	0.118768	0.1	0.0714286	0.25	0.0946475	0.0705334	0.0786708	0.0833333	0.0846163	0.0729167	0.16	0.2	0.125	0	0	0.0243902	0.0535714	0.0384615	0.142857	0.0689655	0.0714286	0.0512821	0.136364	0.25	0.2	0.111111	0.1	0.0434783	0.212121	0.0983607	0.0666667	0.118812	0.106383	0.102041
INPP5B|chr1:38326702	0.0170955	0.0833333	0.0106877	0	0.0833333	0.0158634	0	0.0159552	0.016211	0.0171496	0.020558	0.00857638	0.0220451	0.00966999	0.0125994	0.1	0.0169061	0.00901118	0.0155208	0.0143135	0	0	0.0107989	0.0162172	0	0.0714286	0	0.0222222	0	0.0416667	0	0	0.0315163	0	0.0131155	0.0833333	0.0909091	0	0.0221943	0.0117713	0.0833333	0	0.0140316	0	0	0.04	0	0	0
H2AFV|chr7:44870362	0.2	0.0810811	0.125	0	0	0	0.0652174	0.0892857	0.0731707	0.166667	0.070869	0.0416667	0.0277778	0.0434783	0.0669879	0	0.09375	0.0769231	0.0666682	0.0969905	0	0	0	0	0.0833333	0	0.0526316	0.0555556	0.0847458	0.105263	0.0338983	0.0769231	0.181818	0.0967742	0.0645161	0.0384615	0.0714286	0.0769231	0.111111	0	0.0714286	0	0.0416667	0.0952381	0.0875	0.0625	0.025	0.0769231	0.0555556
WAC-AS1|chr10:28812626	0	0	0	0	0.0157077	0.0184197	0	0	0	0.03125	0.0124305	0	0.0526316	0	0	0.0144851	0	0.05	0	0	0	0	0.0109831	0	0.0952381	0	0	0.131579	0	0.0909091	0.0204082	0.0208333	0	0.0441176	0.0731707	0	0	0	0.0416667	0	0.011236	0	0	0	0.0178571	0	0	0.0746269	0
ZNF552|chr19:58318683	0.0219173	0.153846	0.0152932	0.0416667	0.0147515	0.0194539	0	0.0162283	0.05	0.0416667	0.0242813	0	0	0.0122917	0.0191728	0.153846	0.0119149	0.00894346	0	0	0	0.01	0	0	0	0	0.0178962	0.08	0.0192495	0.0130173	0	0	0.0196152	0	0	0.0182135	0	0	0.0224393	0	0.0117904	0	0	0.0164715	0.047619	0	0	0	0.0124289
H2AFV|chr7:44872487	0.384615	0.142857	0.245182	0.148148	0.0769231	0.202255	0.227273	0.25	0.230769	0.157895	0.183691	0.5625	0.266667	0	0.277825	0.270022	0.272727	0.15	0.298299	0.1	0	0.0588235	0	0.181111	0.122449	0.0526316	0.342105	0.0886076	0.140845	0.0727273	0.139785	0.366667	0.391304	0.36	0.371429	0.0769231	0.176471	0.259259	0.166667	0.0833333	0.0869565	0.222222	0.25	0.166667	0.104167	0.11811	0.347826	0.170732	0.111111
ZDHHC20|chr13:21949052	0.0357143	0.0188679	0.0564209	0.0238095	0.0172414	0.0909091	0.0540541	0.03125	0.05	0.0833333	0.0418841	0.0574713	0.0322581	0.0276521	0.0609375	0	0	0	0.054452	0	0.0434783	0	0	0	0.0212766	0	0.0714286	0.0504202	0.0178571	0.0588235	0	0.0784314	0.0526316	0.0517241	0.107143	0.037037	0.15625	0.0833333	0.1	0	0.0588235	0.111111	0	0.103448	0.0322581	0.05	0.114286	0.111111	0.0806452
PECAM1|chr17:62398874	0	0.0157429	0.0697674	0.0154734	0	0.0526316	0.0571429	0	0.0155543	0	0.0242096	0	0.0909091	0.0328179	0	0.0308819	0	0	0.0286681	0.0170471	0.0454545	0.0136046	0	0.0097924	0	0.0555556	0	0.142857	0	0.0454545	0	0	0.0555556	0.0106407	0.0147393	0.0196078	0.0689655	0.01092	0.0689655	0.1	0.0333333	0	0	0.105263	0.0169492	0	0.0143307	0	0
H2AFV|chr7:44872439	0.272727	0.103448	0.0586527	0	0.0714286	0.0427939	0	0	0.0909091	0.136364	0.0389923	0	0	0.0415493	0.0617917	0.0712839	0.142857	0	0.0661063	0.1	0	0	0.030303	0.0250719	0.0454545	0	0.037037	0.0555556	0.0285714	0.0425532	0.0649351	0.117647	0.210526	0.0243902	0.05	0.0555556	0.0333333	0	0.037037	0	0.0857143	0.2	0.0526316	0.0769231	0.0657895	0.0117647	0.0181818	0	0.1
GNE|chr9:36216839	0.0982143	0	0.0653773	0	0.048234	0.0766992	0	0.0684056	0.0699466	0.0571429	0.0666667	0.059978	0.0384615	0.133333	0.0909091	0.0716626	0.133333	0.0490442	0.0698602	0.0778141	0.043353	0.0351282	0.0551763	0.0714286	0.0465898	0.050851	0.0571429	0.0556836	0.0844156	0.04475	0.0714286	0.0540541	0	0.0909091	0.0620293	0.060553	0.0526316	0.0574642	0.0634921	0.0656193	0.0592095	0.108696	0.059188	0	0.111111	0.0625	0.0612245	0.16129	0.112676
SETD5-AS1|chr3:9433075	0.0269481	0.0213591	0.0193431	0	0	0.0555556	0	0.0588235	0	0	0.0232084	0.0645161	0	0.020631	0	0.111111	0	0	0.0247184	0.0194644	0.0157266	0	0	0	0.021519	0.0175778	0.0227569	0.0176679	0.0555556	0.0167967	0	0	0	0.0215212	0.0275618	0.027969	0	0.0153053	0.0280467	0.0191271	0	0.166667	0.0103338	0.0284571	0.0555556	0	0.0204082	0.0606061	0.0248466
MACC1|chr7:20178568	0.128072	0.098116	0.0725888	0.0621849	0.0467167	0.0872835	0.0846931	0.0862519	0.117647	0.214286	0.123073	0.166667	0.352941	0.0544649	0.114212	0.127148	0.0909091	0.077776	0.120815	0.116265	0.0686986	0.0378406	0.0769231	0.0666667	0.121951	0.0515751	0	0.193548	0.117647	0.0666667	0.0540541	0.0909091	0.12731	0.0555556	0.181818	0.1	0.230769	0.2	0.0717769	0.0541971	0.104167	0.136364	0.0605397	0.0454545	0.05	0.0754717	0.111111	0	0.166667
PSMB2|chr1:36067715	0	0.0263158	0.0217391	0.0144928	0	0.0196078	0.0235294	0.0300752	0	0.0384615	0.0216807	0.005	0.0114286	0.0666667	0	0.010101	0.00813008	0.0172414	0	0.0434783	0	0.037037	0	0	0.0121951	0.0789474	0	0	0.031746	0.0188679	0.0215054	0	0	0.0294118	0	0.0357143	0.0113636	0.0196078	0.031746	0	0.0183486	0	0	0.023622	0.00970874	0	0.0150754	0.010101	0.00645161
TBL1XR1|chr3:176878724	0.0666667	0.0220401	0	0.00948596	0.0233654	0.0143638	0	0	0	0	0.0125908	0	0.08	0.00969946	0.0173624	0.0238446	0.0206742	0	0.0123928	0	0.0714286	0.0124829	0	0	0.030303	0.0122775	0.0714286	0.037037	0.1	0.0122609	0.1	0.0149693	0.0180365	0	0.018013	0.0154795	0.05	0.015664	0	0.00638728	0.0526316	0.0268621	0	0.166667	0.0114294	0.142857	0.0154737	0.0148238	0.0174886
TMEM241|chr18:20876434	0.1	0.0642521	0.0754278	0.05	0.08	0.142857	0.0434783	0.12	0.0588235	0.0731707	0.0738649	0	0	0.0465432	0	0.111111	0.0555556	0.051422	0.115385	0.0651533	0	0.0494467	0.2	0	0	0.053663	0	0	0.235294	0.0523637	0.0625	0.357143	0.100425	0.212121	0.0634435	0.0832246	0	0.0580773	0.0653752	0.0518595	0.05	0.047619	0.0587859	0.0526316	0	0.05	0	0	0.148148
DUSP18|chr22:31058611	0.25	0.194444	0.157895	0.2	0.375	0.249916	0.444444	0.291667	0.142857	0.382353	0.241088	0.1875	0.269231	0.310178	0.266667	0.275797	0.281066	0.214286	0.222222	0.233364	0.214286	0.183476	0.1875	0.190476	0.16	0.26087	0.387097	0.176471	0.382353	0.15	0.2	0.21875	0.153846	0.271186	0.212121	0.107143	0.325581	0.153846	0.214286	0.0714286	0.269841	0.125	0.0666667	0.25	0.14	0.30303	0.137255	0.193548	0.105263
GBP4|chr1:89649462	0.782609	0.735849	0.727273	0.576923	0.5625	0.757256	0.738095	0.728916	0.711111	0.692308	0.9375	0.752688	0.720721	0.665179	0.677419	0.691919	0.666667	0.692308	0.833333	0.666667	0.650602	0.46875	0.655172	0.777778	0.746479	0.647059	0.824561	0.733333	0.746269	0.756098	0.762097	0.736842	0.891304	0.715385	0.8	0.827586	0.767068	0.820896	0.810345	0.727273	0.588235	0.85	0.725	0.859712	0.720524	0.785714	0.822581	0.688525	0.769231
NUP43|chr6:150046006	0.272727	0.0762913	0.0551047	0.0649061	0	0.059171	0.0627647	0.0816521	0	0.142857	0.0660173	0.05	0.0454545	0.0251176	0.0801757	0.0833333	0.054575	0.0443646	0.357143	0.0988782	0	0.0307595	0.0467956	0.153846	0	0	0.0909091	0	0.108108	0.0405461	0.0571429	0.1875	0.0779565	0	0.0833333	0	0.0666667	0.05	0	0.0483258	0.142857	0	0.056559	0.0243902	0.0714286	0.0333333	0.0775194	0.0173913	0.0606061
NDUFS1|chr2:206987549	0	0.0268011	0.0223153	0	0	0.0526316	0	0	0.0571429	0.0641026	0.0181247	0.0188679	0.0491803	0	0	0	0.0434783	0.0208333	0	0.0273801	0	0	0	0.1	0.0444444	0	0.1	0	0.0243902	0.0909091	0.047619	0	0	0.0333333	0.0540541	0	0.0434783	0	0.0195269	0	0.0384615	0	0.04	0.0294118	0	0.0107527	0	0.0188679	0
POLR2J4|chr7:44053700	0	0.0714286	0.0254827	0.0526316	0.0205071	0.0276843	0	0	0.0342278	0.0625	0.0558261	0.0108656	0.0416667	0.0214098	0.0515779	0.0356044	0.1	0	0	0.0202657	0.020447	0	0.0214576	0	0.0434783	0.272727	0.047619	0	0	0	0	0	0.0283082	0.0789474	0.153846	0.0331099	0	0.0243682	0.0286588	0	0	0.111111	0.0666667	0.133333	0.030303	0	0.0666667	0	0
TOP3A|chr17:18177323	0.04	0	0.0223292	0	0.0164327	0	0	0	0.021486	0	0.0327733	0	0.0283828	0.0158574	0.0413356	0	0.0250544	0	0.0264831	0.0207448	0.0158932	0	0.0179128	0.0243225	0	0	0	0.0444444	0.0769231	0.0555556	0.05	0.0540541	0.0555556	0	0	0	0.0294118	0.0425532	0	0	0	0	0.05	0	0.06	0	0	0	0
SLC35E2B|chr1:1595048	0.1875	0.5	0.0909091	0.2	0.153846	0.268489	0.222222	0.588235	0.304188	0.652174	0.253819	0.25	0.333333	0.235944	0.5	0.466667	0.192308	0.325	0.310244	0.292072	0.125	0.160102	0.173913	0.314286	0.347826	0.285714	0.285714	0.232877	0.355932	0.25641	0.306306	0.326087	0.3	0.315789	0.333333	0.259259	0.285207	0.272727	0.217391	0.0833333	0.431818	0.176471	0.296296	0.482759	0.215385	0.126582	0.292683	0.333333	0.272727
EMC1|chr1:19542310	0.420458	0.336707	0.439268	0.278992	0.235131	0.401447	0.326244	0.4	0.3	0.412243	0.319141	0.266667	0.473684	0.186869	0.374411	0.416667	0.353693	0.384615	0.443869	0.436805	0.287681	0.256822	0.258694	0.279024	0.3125	0.178571	0.35	0.434783	0.7	0.247154	0.294118	0.263158	0.35	0.230769	0.342105	0.375	0.125	0.153846	0.360734	0.216734	0.181818	0.47619	0.290999	0.6875	0.230769	0.368421	0.348837	0.351852	0.536585
NUP43|chr6:150046473	0	0	0.0634332	0	0	0.2	0	0	0	0	0.0870332	0.0333333	0.08	0.0444211	0.0833333	0.0919693	0.0714286	0	0	0.0550712	0	0.0334279	0.1	0	0	0.05	0.0357143	0.0465116	0.0925926	0.0324466	0.185714	0.0416667	0.130435	0.0322581	0	0.0666667	0.0555556	0.025	0.0526316	0.0538611	0	0.030303	0	0	0.0512821	0.0263158	0.0735294	0.0882353	0.037037
TRMT2B|chrX:100265235	0.125	0	0	0	0	0.0322581	0.0322581	0.0645161	0.0384615	0.0344828	0.181818	0.0454545	0.0277778	0	0.0555556	0	0.0416667	0.0217391	0	0	0.0526316	0	0.16	0.0185185	0	0	0.0526316	0.0120482	0.0736842	0.0434783	0.0540541	0.0441176	0	0.016129	0	0	0.1	0.0862069	0	0	0.0645161	0.0810811	0	0.025641	0.0769231	0.0714286	0.02	0.0430108	0.1
TRMT2B|chrX:100265183	0	0	0	0.025641	0	0.0526316	0.0196078	0.0285714	0.030303	0.0185185	0	0.0555556	0.0212766	0.04	0	0	0	0	0	0	0	0.0434783	0.0384615	0	0	0	0.0235294	0.0114943	0.0412371	0	0.0289855	0	0	0.025641	0	0.0243902	0.0333333	0	0	0	0.0350877	0	0.0566038	0	0.0568182	0.0196078	0.00724638	0.0147059	0
ACOX1|chr17:73939185	0	0.0425532	0.037037	0.0192308	0.0952381	0	0.0222222	0.0263158	0	0.0629371	0	0.0175439	0.037037	0	0.0432679	0	0.0434783	0	0	0	0	0	0	0.0588235	0.016129	0	0.0142857	0	0.0168067	0	0.027027	0.0895522	0.113636	0.0181818	0.0652174	0	0.0243902	0.0222222	0.0277778	0	0.0133333	0.0909091	0.0153846	0.015873	0	0	0.0437956	0.019802	0.03125
ZFYVE20|chr3:15112468	0	0.0111505	0.0324595	0.0191729	0.0356211	0.0192942	0	0	0	0	0.0121951	0	0	0.181818	0	0	0	0.2	0	0.00253485	0	0.0132447	0.0833333	0.0158994	0	0.0199997	0	0	0.025641	0	0	0	0	0	0	0.0869565	0	0.1	0	0	0	0	0	0	0	0.0384615	0	0	0.0588235
BPNT1|chr1:220231347	0.410256	0.428571	0.272727	0.444444	0.0909091	0.636364	0.205882	0.608696	0.366197	0.446429	0.44359	0.3	0.616822	0.264082	0.458333	0.596154	0.490196	0.317204	0.8	0.2	0.4375	0.416667	0.272727	0.457831	0.1875	0.34	0.432836	0.333333	0.403226	0.352941	0.362637	0.581818	0.769231	0.414894	0.468085	0.409091	0.461538	0.326087	0.117647	0.5	0.294118	0.444444	0.315789	0.492754	0.387097	0.241379	0.429412	0.372093	0.35
ZNF552|chr19:58318722	0	0.111111	0	0.0454545	0.0516942	0	0.111111	0.2	0	0.025641	0.0692368	0	0	0.0407548	0.2	0.0714286	0.0489122	0.0714286	0	0.0714286	0.0435331	0.0543478	0.0833333	0.04	0.111111	0	0.0381198	0.0454545	0.0766968	0.0472732	0	0.0555556	0.0877384	0	0	0.0597535	0	0.0370549	0.0555985	0.166667	0.0604753	0.0588235	0	0	0	0.142857	0.05	0.105263	0.0522916
NUP43|chr6:150046020	0.0769231	0.0769231	0.115243	0.0833333	0.0555556	0	0.125	0.181818	0.142857	0.166667	0.0972188	0	0.166667	0.0845147	0.214286	0.153846	0.2	0.181818	0.125	0.0687959	0.0588235	0.0710757	0.0599685	0	0.0588235	0	0.0909091	0.0571429	0.138889	0	0.205128	0.0588235	0.120223	0	0.258065	0	0	0.0227273	0	0.0887766	0.0277778	0.148148	0	0.25	0.116667	0.162791	0.0738255	0.0841121	0.0298507
GSR|chr8:30536579	0.045	0.00699301	0	0	0.0125	0.104167	0.04	0.0208333	0.0855856	0.0677966	0.0507316	0.0155039	0.06	0	0.0714286	0	0.0882353	0	0.136364	0.027027	0.0224719	0	0	0.0379747	0.0286344	0.0121951	0.0645161	0.0490196	0.0657895	0.0625	0.0222222	0.0769231	0.0294118	0.045045	0.0555556	0.0348837	0.0373832	0.00512821	0.05	0.0413223	0.00740741	0	0.00775194	0.0344828	0.0235849	0.0123457	0.0321285	0.0512821	0.0242424
DNPEP|chr2:220237955	0	0.0214938	0	0	0	0.0134875	0	0.05	0.117647	0	0.0122306	0	0	0.0128101	0.0201882	0.0158722	0	0	0	0.00594365	0	0	0.00990103	0.0909091	0	0	0.047619	0.0454545	0	0	0	0	0.1	0	0	0	0.0136343	0	0	0.00961968	0	0	0	0	0	0	0.0357143	0	0
INPP5B|chr1:38327135	0.0526316	0.105263	0.136781	0	0.1	0.0973816	0.100882	0.140796	0.11057	0.120409	0.106086	0.0833333	0	0.0685885	0.134244	0.107711	0.123252	0	0.146449	0.105036	0.2	0	0.0658815	0	0.0769231	0	0.157895	0.0135135	0.0833333	0.1875	0.12	0.137931	0.285714	0	0.214286	0.0952381	0.136364	0.0555556	0.162162	0	0.0869565	0.176471	0.0384615	0.318182	0.204545	0.15	0.104167	0.0952381	0.0769231
ZNF468|chr19:53342563	0.0789474	0.00911648	0.0526316	0	0	0.012987	0.0487805	0	0.06	0.0588235	0.0213088	0.0208333	0.05	0	0.136364	0.235294	0.0289855	0.0677966	0.304348	0	0	0.00671141	0.0217391	0.04	0.0344828	0	0.034742	0.015625	0.05	0	0.0147059	0.181818	0.0563846	0.0909091	0.0472151	0	0	0	0.0189146	0	0	0	0	0	0	0.0222222	0.0128205	0.025641	0.0263158
ZDHHC20|chr13:21949164	0.0754717	0.02	0	0	0	0.0857143	0	0.0151515	0	0.037037	0.0260329	0.0230769	0.0144928	0.125	0	0	0.0238095	0.0625	0	0.0344828	0	0.0666667	0	0	0.0206897	0	0	0.0141844	0	0	0.0275229	0.0289855	0	0.0352941	0	0	0.0909091	0	0	0.0322581	0.0163934	0	0	0	0.0197368	0.025	0.0512821	0.0196078	0.030303
ARSD|chrX:2825007	0	0	0	0	0.0769231	0	0.05	0.0909091	0.105263	0.028169	0.0456701	0.00746269	0.0428571	0.0714286	0.166667	0.115385	0.111111	0.0392157	0.0754717	0	0.0909091	0	0.03125	0.0232558	0	0.0240909	0	0	0.0344828	0.136364	0.0181818	0.0444444	0.0833333	0.0212766	0.04	0	0.0588235	0.0235316	0.0425532	0.0243902	0.0519481	0.0869565	0	0.0196078	0.0263158	0	0.0284604	0.028169	0
LZIC|chr1:9988905	0.0438313	0	0	0.0351642	0.0909091	0.0525468	0.042158	0	0.0440111	0	0.0434454	0.0523138	0	0.0492854	0.0494567	0.0737872	0.0525239	0	0.0535386	0.0650644	0.045019	0.0167082	0	0.0833333	0.0833333	0.0350995	0	0.0416667	0.027027	0	0.0344828	0	0.0612089	0.0555556	0.0769231	0.0714286	0.0714286	0	0.0909091	0.051064	0.0454545	0.153846	0.0625	0.0769231	0	0	0.0357143	0	0.037489
CTSS|chr1:150703585	0.111111	0	0.0740741	0.025641	0	0.034188	0	0.0487805	0.2	0	0.133333	0.0322581	0	0.0291435	0.102564	0.037037	0	0.0222222	0.170213	0.214286	0.0526316	0.0239635	0.0833333	0.0487805	0	0	0	0	0.0555556	0.1	0.1	0.037037	0.0489406	0.0625	0.0434783	0.0429921	0	0.047619	0.047619	0	0.0952381	0.0666667	0	0.0714286	0.0506329	0.0263158	0.0366972	0.0425532	0.0238095
KIAA1143|chr3:44790637	0.05	0.16	0.153846	0.0769231	0	0.111111	0.0930233	0.2	0.05	0.0454545	0.0666667	0.0142857	0.134021	0.15	0.111111	0.030303	0.0555556	0	0.0526316	0.0563126	0	0	0.0645161	0.105263	0.027027	0.117647	0.0909091	0.0422535	0.102564	0.0909091	0.0740741	0.0618557	0.0882353	0.114286	0.04	0.0789474	0.0512821	0.0689655	0.0857143	0.0952381	0.123077	0.0930233	0.03125	0.131579	0.0327869	0	0.047619	0.05	0.0555556
LOC100289019|chr9:130874145	0.454545	0	0.138342	0.037037	0.0896174	0.137406	0.094653	0.132592	0.121776	0	0.136929	0.0491803	0.2125	0.0666667	0.130961	0.238095	0.107143	0.142857	0.1875	0.147766	0.064734	0.0625	0.0909091	0.0875402	0.181818	0.0853302	0.272727	0.081461	0.12	0	0	0.125	0.172414	0.166667	0.272727	0.106295	0.133786	0.137931	0.117674	0.115385	0.272727	0.111111	0	0.333333	0.2	0.0652174	0.111111	0.130435	0
ARSD|chrX:2825075	0.645161	0.6875	0.633333	0.866667	1	0.866667	0.8	0.421053	0.307692	0.878505	0.783839	0.674286	0.768421	0.9	0.5	0.757576	0.6	0.701493	0.855263	0.5	0.583333	0.363636	0.563636	0.722222	0.666667	0.529412	0.706522	0.586207	0.730159	0.666667	0.84127	0.820896	0.428571	0.640625	0.764706	0.833333	0.7	0.66026	0.702381	0.823529	0.663462	0.666667	0.577778	0.660377	0.617021	0.56	0.733743	0.474576	0.8
H2AFV|chr7:44870354	0	0	0.0454545	0.037037	0.0625	0	0	0	0.0384615	0	0.026481	0	0	0	0.0427473	0	0	0	0.0280894	0.0192265	0	0	0.03125	0	0.0217391	0	0	0.0350877	0.0142857	0.0625	0.0289855	0.0172414	0.0666667	0.0697674	0	0.027027	0.027027	0	0	0.037037	0.0384615	0	0	0	0.0480769	0	0	0.0625	0.0454545
CPM|chr12:69249643	0.0384615	0	0	0	0	0.0333333	0.0128205	0.0357143	0.0526316	0.0714286	0.0769231	0	0	0.0461015	0.037037	0	0.0384615	0.0454545	0.0555556	0.047619	0.0426662	0.03125	0	0.0298603	0.0555556	0.047619	0	0.181818	0.028169	0	0.0322581	0	0.133333	0.0212766	0	0	0.0909091	0.0272974	0.075	0.0465116	0.0317654	0	0.0434783	0.121212	0.0285714	0.0247136	0.0454545	0	0.0470326
WAC-AS1|chr10:28810188	0.0714286	0.0830273	0.142857	0.0615318	0	0.102173	0.0921798	0.2	0	0.15625	0.0895238	0.0555556	0.0555556	0.0737761	0.115796	0.222222	0.0967742	0.0460213	0.142857	0.122271	0.047619	0.0283883	0.0769231	0.0689861	0.0410517	0.0234827	0	0.1875	0.0909091	0.0460015	0.115385	0.0666667	0.0965926	0.129032	0.227273	0.0636242	0	0.0706464	0.0888113	0.0406039	0.0909091	0.117647	0.0565557	0.166667	0.2	0	0.0571429	0.117647	0.117647
LRRC57|chr15:42835161	0	0	0	0	0	0	0.0227273	0.03125	0.0487805	0	0	0	0.0681818	0.0446991	0	0	0.0294118	0	0	0	0	0	0	0.0322581	0.047619	0	0.2	0.0344828	0.0465116	0	0.0204082	0.0588235	0	0	0.0869565	0.0225948	0	0	0.0366667	0.00756682	0.0333333	0.166667	0	0.0833333	0.030303	0.016129	0.0126582	0.037037	0.0869565
GGCX|chr2:85776590	0.12766	0.0909091	0.0769231	0	0.166667	0.085648	0.03125	0.03125	0.0487805	0.025641	0.0912355	0.0625	0	0	0.0952381	0	0	0	0.0526316	0.0555556	0	0.09375	0.0555556	0	0.0714286	0	0.0666667	0.130435	0.209302	0	0.0909091	0.103448	0	0.0555556	0.137931	0.0434783	0.05	0	0.192308	0.2	0.0833333	0.0416667	0.037037	0.153846	0.0526316	0.130435	0.0243902	0.0322581	0.0666667
PECR|chr2:216903430	0.0625	0.0180643	0	0	0	0	0	0	0.0666667	0	0.023601	0	0.0344828	0	0.0555556	0	0.022009	0.0208779	0	0.0152606	0.0116947	0	0	0	0	0.0127112	0	0	0	0.0211416	0	0	0.1875	0	0.0243902	0.105263	0.103448	0.0769231	0	0.0184294	0.0192308	0	0.0714286	0.0425532	0	0.05	0.00990099	0	0.0487805
ACOX1|chr17:73940927	0.0281125	0	0.021237	0.0714286	0.0204261	0.0285346	0	0.0321106	0	0	0.0431216	0.0192504	0.028408	0.0105734	0.0540819	0.0424842	0.0249465	0.0178775	0.0526316	0.0341889	0	0.0156975	0.0526316	0.0207143	0	0	0	0	0.0491803	0	0.025641	0	0.0625	0.0526316	0.0348422	0	0.0526316	0.0157929	0	0	0	0	0	0.0666667	0.0566038	0	0	0.0313203	0.0214403
LYRM2|chr6:90344373	0.0867887	0.0739996	0.230769	0	0.105263	0.2	0.04	0.227273	0.181818	0.277778	0.0871397	0	0.258065	0	0.111794	0.166667	0.136364	0	0.235294	0.118645	0.05	0	0	0.148148	0.0357143	0.0909091	0.0833333	0.0625	0.103448	0	0.0416667	0.0666667	0.0909091	0	0	0.0650952	0.0434783	0.075829	0.1	0	0	0.125	0	0.133333	0	0.0769231	0.0606061	0.0895522	0.0526316
FADS1|chr11:61567742	0	0	0.0851064	0	0.0285714	0.0279725	0.0212766	0	0	0	0.024662	0	0	0	0	0.024204	0.0179985	0	0.0571429	0.026325	0.0172082	0.0315789	0.0434783	0.0144922	0	0.0161424	0	0	0.117647	0	0	0.025	0	0.0108696	0	0	0.0555556	0.00924484	0.0517241	0.022365	0	0.0223632	0.0588235	0.0274937	0.0322581	0	0	0	0
AGMAT|chr1:15899691	0.35	0.130435	0.261298	0.0909091	0.0769617	0.277778	0.207993	0	0.0833333	0.238928	0.247863	0.163265	0.125	0.176471	0	0.3	0.222222	0.167742	0.727273	0.307018	0.116509	0.15	0.134162	0.222222	0.125	0.317073	0.1875	0.107143	0.388889	0.266667	0.5	0.25	0.214286	0.394366	0.442308	0.3125	0.315789	0.154114	0.227276	0.14742	0.277778	0.26087	0.227273	0.411765	0.238095	0.155172	0.324324	0.258065	0.137931
GOLGA3|chr12:133346737	0.0232558	0	0	0	0.0383525	0.0504028	0	0.1	0.0416667	0.025	0.0506013	0.0512821	0	0	0	0.05	0.04	0.0769231	0.111111	0.0416405	0	0.0219796	0.0666667	0.105263	0.0181818	0	0.107143	0	0.113636	0	0.0735294	0.0392157	0.0217391	0.117647	0.0392157	0.08	0.030303	0	0.0588235	0.0454545	0.0571429	0.152174	0.0666667	0.0222222	0.0178571	0	0.0392157	0.0322581	0.0606061
EMC1|chr1:19542337	0	0.153846	0.0307717	0.0218	0.0230423	0.0231687	0.0196275	0	0.0666667	0.0351769	0.0332106	0.0526316	0	0.0170086	0.0435996	0.0418459	0	0	0.0346691	0.0248861	0.0227368	0	0.0220671	0.0239663	0	0	0	0	0.190476	0.0225261	0.05	0.047619	0.0909091	0.0625	0.0967742	0.0368427	0.0229886	0.0555556	0.0278185	0.012616	0.0204537	0	0.0833333	0	0.0487805	0.166667	0.0769231	0.0363636	0.125
SPAG9|chr17:49041745	0	0.041847	0	0.00952381	0.2	0	0	0.0355532	0	0	0	0	0	0.0481311	0	0.0280366	0	0.0555556	0.0555538	0	0	0	0.05	0.0231812	0.0134789	0.0158834	0	0.0555556	0.08	0.153846	0	0.0625	0.0833333	0	0.0229245	0.0625	0	0.00446429	0.0209235	0.0319444	0	0.0384171	0.2	0.117647	0.0588235	0.0416667	0	0	0
TRIP11|chr14:92435373	0	0.1	0.214286	0.0323652	0	0	0	0.0666667	0.0526316	0.130435	0.0442009	0.04	0.148148	0	0.133333	0	0.027027	0.0714286	0	0.0565129	0.037037	0	0	0.12	0.0243902	0	0.0372151	0.0652174	0.0882353	0	0	0.0952381	0.0546221	0.0357143	0	0.117647	0	0.05	0.0666667	0.05	0.1	0.125	0	0.04	0.0625	0.0512821	0	0	0.0588235
H2AFV|chr7:44872904	0.243902	0.169492	0.139491	0	0.0991513	0.129765	0.133333	0.130435	0.0909091	0.166667	0.166667	0.0689655	0.0952381	0	0.113288	0.13632	0	0.1	0.125339	0.333333	0.0769231	0.0588235	0	0.0889216	0.0705882	0.16	0.0909091	0.0786517	0.111111	0.129032	0.104839	0.0882353	0.147059	0.150943	0.0909091	0.0952381	0.28	0.179487	0.0175439	0.148148	0.15493	0.176471	0.12	0.321429	0.163462	0.111111	0.115789	0.117647	0.150943
C17orf85|chr17:3712086	0.35	0.153846	0.190476	0.166667	0.166667	0.181818	0.145455	0.22	0.233333	0.153846	0.249888	0.0810811	0.185185	0.428571	0.153846	0.18	0.142857	0.0465116	0.2	0.285714	0.238095	0.0882353	0.103448	0.0625	0.0625	0.0555556	0.111111	0.216216	0.181818	0.166667	0.151515	0.26087	0.357143	0.0869565	0.05	0.0810811	0.208333	0.0434783	0.357143	0.142857	0.133333	0.0294118	0.136364	0.404255	0.24	0.125	0.0952381	0.117647	0.125
THEM4|chr1:151846979	0	0.025641	0.08	0	0.0153846	0	0.0273973	0	0	0.0434783	0.042456	0.03125	0.020979	0	0	0	0	0	0.0144928	0	0.0212766	0	0	0	0	0	0.0294118	0	0	0.0714286	0.0333333	0.0576923	0	0.0519481	0.0757576	0	0	0.117647	0.0571429	0	0.0689655	0.0277778	0	0.05	0	0.0344828	0.0164835	0.025641	0.0641026
TGOLN2|chr2:85546398	0.0308642	0.0408163	0	0.0294118	0.0333333	0.0701754	0.0145631	0.0314961	0	0.0496894	0.0481928	0.0860215	0.0384615	0.0873786	0.0131579	0.0595238	0.0493827	0.0192308	0.0173913	0.0508475	0.02	0.0458015	0.0674157	0.0684932	0.0266667	0.0561798	0.0163934	0.0208333	0.06	0.0538462	0.0374332	0.0517928	0.0359712	0.0520833	0.0229008	0.046729	0.0125	0.00952381	0.0163934	0.0540541	0.0326797	0.0444444	0.0536913	0.0526316	0.0434783	0.0106383	0.0167866	0.0229885	0.0849673
TMEM119|chr12:108984228	0.0675676	0.15	0.0862069	0.130435	0.102273	0.107233	0.072	0.111111	0.119403	0.06	0.0754717	0.0714286	0.0384615	0.104109	0.111111	0.142857	0.192308	0.135802	0.0588235	0.125	0.190476	0.204545	0.104478	0.0927991	0.136364	0.0918367	0.2	0.0650407	0.0808824	0.0639098	0.141304	0.128655	0.162162	0.138614	0.185567	0.0833333	0.157143	0.333333	0.231707	0	0.12766	0.137931	0.0454545	0.193548	0.121495	0.0333333	0.206897	0.142857	0.125
SNORA40;TAF1D|chr11:93468796	0.959145	0.920835	0.932165	0.817711	0.888889	0.947368	0.9	1	0.833333	0.962963	0.899522	0.833333	0.695652	0.832776	0.969697	0.883721	0.870968	1	0.8125	0.944125	0.782609	0.923077	0.92	0.727273	0.8	0.846154	1	0.851852	1	0.769231	0.818182	1	0.923639	0.866667	0.923189	0.714286	0.863636	0.941176	1	0.910549	0.927138	0.882353	0.837623	1	0.95	0.928571	0.775	0.875905	0.727273
FOXRED2|chr22:36884403	0.1	0.127962	0.217391	0.0625	0	0.3	0	0.235294	0.0454545	0.307692	0.130704	0	0.144928	0.111111	0.117647	0.122078	0.113208	0.0555556	0.166667	0.090203	0.068627	0	0.2	0.0588235	0.0759494	0.0851064	0.038961	0.122881	0.173077	0.0705882	0.106061	0.0847458	0.163265	0.16092	0.242424	0.1875	0.111111	0.153061	0.243243	0.0714286	0.0625	0.152174	0.0945946	0.1875	0.157025	0.0704225	0.0603448	0.122699	0.1
ARSD|chrX:2824888	0.181818	0.105263	0.136364	0	0	0.0526316	0.1875	0	0.0769231	0.134146	0.117451	0.0659341	0.109375	0.1	0.0833333	0.2	0.0714286	0	0.263158	0	0	0	0	0.0540541	0	0.0243983	0.111111	0.0666667	0.025641	0.0666667	0.0689655	0.121951	0.153846	0.0833333	0.15	0.0454545	0	0.0290182	0.0925926	0	0.0192308	0.114286	0.0333333	0.27027	0.0434783	0	0.0761891	0.0434783	0.0666667
SSU72|chr1:1498657	0	0	0.0666667	0	0.0625	0.0434783	0	0	0	0	0.0195849	0	0.0117647	0	0	0	0	0.0769231	0	0.0221465	0	0	0	0	0.0183486	0	0	0.027027	0	0	0.0232558	0	0.15	0.0625	0.0714286	0.0625	0.0294118	0	0.0267281	0	0	0.0454545	0.075	0	0	0.037037	0.0102041	0.0294118	0.0212766
WDR92|chr2:68358180	0.0196189	0	0.0145617	0.01802	0	0.00804009	0	0.0526316	0	0.0163575	0.0145327	0	0.0666667	0.0253486	0.0237109	0	0.0274126	0.0171897	0.0279048	0.0131251	0	0	0.0119009	0	0	0	0	0	0.0277778	0	0.0357143	0	0	0	0	0	0	0	0.0229343	0	0.153846	0	0	0	0	0	0	0.0930233	0
LOC100289019|chr9:130874197	0.0283239	0.0242422	0.0208935	0	0	0.0464997	0.0205096	0.018595	0.0209429	0	0.029886	0.0192308	0.0483871	0.0666667	0	0.0740741	0.03125	0	0.0588235	0.0246358	0	0	0.0158121	0.0147497	0	0.0139792	0.0182604	0.0163458	0	0	0	0	0.0588235	0.0833333	0.0295805	0.0216703	0.024131	0.037037	0.019855	0	0.0769231	0	0.012229	0.0298436	0.1	0	0	0	0
PSMB2|chr1:36065491	0.125	0	0.0536441	0	0.105263	0.0595075	0.1	0.0454545	0.076812	0.133333	0.0535008	0.102564	0.12	0.0427932	0.0851586	0	0.0840636	0	0.0646316	0	0.153846	0	0	0.0559836	0.0416667	0	0.0769231	0.0806452	0.0384615	0	0	0.210526	0	0	0.0681818	0.0526316	0.0238095	0.0740741	0.0810811	0.0523214	0.0625	0.116279	0.0555556	0	0.0175439	0.09375	0.108434	0.132353	0.0517241
PSMB2|chr1:36066783	0.242122	0.177447	0.275138	0.0714286	0.108771	0.269696	0.0769231	0.212365	0.253938	0.24357	0.244231	0.3	0.1	0.124879	0.245296	0.308448	0.216597	0.141687	0.205332	0.226715	0.133396	0.0871086	0.0930722	0.200151	0.110084	0.4	0.206776	0.181818	0.294118	0.1712	0.191616	0.205513	0.226034	0.181818	0.277943	0	0.25	0.133333	0.0833333	0.12464	0.136364	0	0.181818	0.272727	0.125	0.181818	0.193548	0.148148	0.103448
SLC35E2|chr1:1661410	0.344569	0.320177	0.324637	0.243948	0.228754	0.381369	0.1	0.350902	0.615385	0.25	0.360387	0.15	0.478261	0.151991	0.365335	0.2	0.25	0.111111	0.705882	0.433594	0.272727	0.294118	0.352941	0.1	0.533333	0.25	0.2	0.111111	0.333333	0.2	0.210526	0.115385	0.181818	0.319802	0.360481	0.301615	0.647059	0.105263	0.416667	0.615385	0.166667	0.307692	0.296437	0.365773	0	0.08	0.166667	0.227273	0.26982
NDUFS1|chr2:206987497	0	0	0	0	0.0235323	0.0348509	0	0.111111	0.0227273	0.0238095	0.0319942	0.0294118	0.134328	0	0.0583472	0.111111	0.111111	0	0.0720709	0.0353483	0.04	0	0	0	0.03125	0	0	0	0.0483871	0.0384615	0	0.0434783	0.1	0.0491803	0.119565	0	0.0625	0.0208333	0.0555556	0	0.0188679	0	0.015625	0.0547945	0.0517241	0.047619	0	0.1	0.0588235
INIP|chr9:115449005	0.0284903	0.0555556	0	0	0	0	0.0909091	0	0	0	0.0164714	0.0526316	0.0425532	0	0.0273398	0	0	0.0714286	0	0	0.0211583	0	0	0	0.0294118	0.0123829	0	0.075	0.02	0	0.0416667	0.037037	0	0.0227273	0.0666667	0	0.2	0	0	0.0172445	0.0333333	0	0.0104585	0	0	0.025641	0	0.0239746	0
SLC20A2|chr8:42387038	0.0909091	0.0699483	0.0769231	0.0651468	0.0550483	0.0984844	0.461538	0.0747076	0.1	0.0555556	0.0711141	0.166667	0.047619	0.075774	0.0952301	0.0906598	0.0582926	0.0555941	0.0953173	0.105896	0.1	0.0469642	0.0568726	0	0.136364	0.0925926	0	0.0454545	0.210526	0.133333	0.047619	0.105263	0.117647	0.05	0.085548	0.0685808	0.0588235	0.0833333	0	0.0589484	0.0588235	0.0909091	0.047619	0.230769	0.0645161	0.057971	0.0238095	0.0909091	0.0769231
C17orf85|chr17:3712096	0.1	0	0.0555556	0.0769231	0.0588235	0	0.0238095	0.0789474	0.125	0.105263	0.0597351	0.0357143	0.05	0.214286	0.0833333	0.102041	0.0322581	0.0571429	0.2	0.0714286	0.125	0.027027	0.0333333	0.0625	0.0769231	0	0	0	0.111111	0	0.111111	0	0.115385	0.0952381	0.0714286	0.0344828	0.04	0.105263	0	0.1	0.0434783	0	0.05	0.047619	0.0526316	0	0.0322581	0	0.0416667
SLC35E1|chr19:16662751	0.0309278	0.0666667	0	0.0454545	0.0217391	0	0.0348837	0.056338	0.030303	0.0434783	0.0555556	0.0877193	0.0285714	0	0.153846	0	0.0483871	0.0151515	0.0724638	0.0181818	0.0384615	0.0434783	0	0	0.0510949	0.0425532	0	0.025	0.0791367	0.0967742	0.0338983	0.0483871	0.0512821	0.0377358	0.114286	0	0.0784314	0.0232558	0.0714286	0.0294118	0.0649351	0.0253165	0.0434783	0.016129	0.0241935	0.0792079	0.0671141	0.1	0.0289855
TMEM50B|chr21:34821119	0.0255262	0.0225316	0.0200365	0	0.0512821	0	0	0.017676	0.0232398	0	0.0453906	0.027027	0	0.017147	0.0450375	0	0.025641	0.0357143	0.0196465	0.0205355	0	0	0	0.0769231	0	0.0833333	0.022865	0.142857	0	0.0142052	0	0	0.02014	0	0.133333	0.0352734	0.05	0	0.0288707	0.0115375	0.027987	0	0	0	0.030303	0.0148883	0	0	0
RPL23|chr17:37005755	0	0.0234343	0	0.00612408	0	0.047619	0	0.1875	0	0.047619	0.0182944	0	0.0512821	0	0.0327461	0.0255718	0	0.0555556	0.0368864	0.0106383	0	0	0.0273164	0.0279712	0	0.1	0.0225539	0	0.176471	0	0	0	0.0290733	0	0	0.0351882	0.0239995	0	0	0	0	0	0	0	0.037037	0	0.0333333	0	0
CTSS|chr1:150703692	0.2	0.172111	0.21521	0.104889	0.114529	0.2	0.168808	0.285714	0.171654	0.148024	0.171504	0.113208	0.218013	0.106217	0.251025	0.264509	0.175098	0.168889	0.25008	0.18545	0.11496	0.0933629	0.157242	0.0588235	0.173913	0.15	0.142857	0	0.0909091	0.380952	0.117647	0.16129	0.235869	0.266667	0.0909091	0.230769	0.209302	0.210526	0.177387	0.144535	0.142857	0.0526316	0	0.235294	0.288889	0.205882	0.15942	0.166667	0.263158
OPA3|chr19:46052931	0.212038	0.0869565	0.198761	0.076628	0.100742	0.2	0.2	0.214677	0.189545	0.333333	0.191957	0.214286	0.0833333	0.1	0.214989	0.1	0.211745	0.0833333	0.217122	0.146137	0.0866841	0.0739379	0.0833333	0.333333	0.105263	0.0909091	0	0.193548	0.255814	0.105263	0.0833333	0.125	0.105263	0.125	0.4375	0.347826	0.190476	0.130435	0.206897	0.1119	0.0869565	0.352941	0	0.233333	0.075	0.212766	0.226667	0.166667	0.05
NUP43|chr6:150047362	0.0392157	0.0625	0	0.0769231	0.0681818	0.0588235	0.102564	0.0869565	0.0686275	0.0727273	0.0769231	0.042735	0.0813953	0.0714286	0.0769231	0.0178571	0.0566038	0.015873	0.0533333	0.142857	0.0229885	0.0769231	0.0909091	0.05	0.0465116	0	0.0909091	0.0689655	0.0923077	0.0769231	0.0952381	0.0909091	0.0434783	0.0789474	0.102941	0.0666667	0.0212766	0.0746269	0.0588235	0.0526316	0.0344828	0.135135	0.0697674	0.117647	0.0588235	0.1	0.0480769	0.12987	0.107527
AP5B1|chr11:65544365	0.0769231	0	0	0.0231183	0.0300875	0	0.105263	0	0.0454545	0.037037	0.0320042	0.0225449	0	0.023137	0.0510027	0.0404304	0.2	0.15	0.0909091	0.0351938	0.037037	0.0190256	0	0.0311486	0.0740741	0.017422	0	0	0	0	0	0.0358104	0.0588235	0.148148	0	0	0	0	0.0285714	0.0231318	0.0666667	0	0.0625	0.0588235	0.0444444	0.0714286	0.0337136	0	0.1
EMC3|chr3:10005433	0.0769231	0	0.0666667	0.025487	0.016971	0.0319481	0.0263158	0	0.037037	0.0638298	0	0	0	0.0146942	0.1	0	0	0	0	0.047619	0	0.0155149	0	0	0.0540541	0	0	0	0.0333333	0	0	0	0.0278134	0.0689655	0	0	0	0.00922798	0.0833333	0	0	0.0967742	0	0.0833333	0	0.0833333	0.025641	0.0625	0.037037
FAM126B|chr2:201843471	0.919888	0.83144	0.5	0.666667	0.851363	0.886603	0.860001	0.473684	0.843451	0.882353	0.789474	0.9	0.842105	0.715821	0.95559	0.938106	0.909091	0.75	0.9	0.892343	0.827192	0.726992	0.8	0.865828	0.411765	0.862998	1	0.636364	1	0.761905	0.941176	0.6	0.912003	0.820524	0.913043	0.9	0.545455	1	0.878866	0.751016	0.86235	0.923077	0.807276	0.956522	0.8	0.904762	0.87931	0.764706	0.684211
AP1S3|chr2:224621831	0.222222	0.2	0.181642	0.0769231	0.125	0.135721	0.148148	0.0555556	0	0.146341	0.14208	0.133333	0.375	0.0716242	0.187172	0.201091	0	0.116061	0.137039	0.184356	0.142857	0.0863011	0.25	0	0.128571	0.166667	0.16129	0.109995	0.421053	0.214286	0.0322581	0.125	0.167699	0.214286	0.159091	0.135202	0.230769	0.172414	0.14576	0.047619	0.333333	0.15625	0.0526316	0.282609	0.115385	0.147541	0.157895	0.0983607	0.2
ACOX1|chr17:73940918	0.6963	0.619048	0.681856	0.4	0.505053	0.598145	0.458333	0.609956	0.5	0.75	0.625	0.576145	0.683433	0.374815	0.739748	0.704043	0.674323	0.569161	0.277778	0.683072	0.666667	0.441317	0.25	0.57403	0.433333	0.538462	0.590909	0.458333	0.622951	0.35	0.615385	0.52	0.5	0.434783	0.701814	0.5	0.363636	0.531777	0.545455	0.551067	0.684211	0.444444	0.483069	0.529412	0.696429	0.513514	0.529412	0.602308	0.604802
PIGM|chr1:159999654	0	0	0.0909091	0.0307923	0.0323941	0.0475469	0.0714286	0	0.0381377	0.0588235	0.230769	0.0452525	0.047619	0.0714286	0.0574253	0.0691648	0.0456922	0.0297941	0	0.045215	0.0485807	0.047619	0.0666667	0.0352791	0	0.0294118	0	0	0.1	0.111111	0.0857143	0	0.0555556	0.037037	0.05	0	0.0555556	0.0306747	0.0509086	0.0472759	0.1	0	0	0.0463902	0	0	0.0188679	0	0.153846
DFFA|chr1:10520487	0.1875	0	0.136746	0.09311	0.105426	0.146827	0.117147	0.3	0.145536	0.230769	0.106166	0.10573	0	0.0694327	0.151892	0.166263	0.169852	0.0960082	0.152625	0.130399	0.093339	0.0859429	0.101661	0.112627	0.121212	0.0909091	0.230769	0.139535	0.142857	0.0526316	0.1	0.25	0.15	0.142857	0.168635	0.166667	0.153846	0.0869565	0.146067	0.0828054	0.0555556	0.166667	0.142857	0.047619	0.0833333	0.0714286	0	0.2	0.146775
ZNF417|chr19:58419689	0	0.00885672	0	0.0157112	0.0127608	0.023652	0	0.0176881	0	0.030303	0.0179621	0.027027	0.0232558	0	0.0216547	0.0129012	0.0203813	0.125	0	0.0111373	0.0108647	0	0	0	0	0	0.0128634	0	0	0	0.0192308	0	0	0.0434783	0.0157873	0.0156314	0	0	0	0.00915889	0	0.0147339	0.00858308	0.0178693	0	0	0.0199911	0.0117354	0.0186234
KIAA1143|chr3:44790903	0	0.0833333	0	0.0666667	0.0416667	0	0	0.1	0.05	0	0.0244812	0	0.0540541	0	0	0	0.148148	0	0.037037	0.0313831	0.0454545	0.0160778	0.115385	0.0487805	0.0465116	0	0	0.0185185	0	0	0	0.0576923	0	0.0425532	0.0277778	0.0645161	0	0	0.0357143	0	0.0430108	0.0185185	0.0344828	0	0.0363636	0	0.0596026	0	0
ACOX1|chr17:73939179	0.114286	0.272727	0.173913	0.0961538	0.105263	0.0769231	0.166667	0.235294	0.310345	0.231884	0.1875	0.150943	0.2	0.107143	0	0.302169	0.2	0.214286	0.204082	0	0.166667	0	0.137931	0.277778	0.2	0.3	0.294872	0.229508	0.318584	0.113636	0.269231	0.211268	0.375	0.24	0.261905	0.162162	0.194444	0.162791	0.179487	0.117647	0.216216	0.166667	0.151515	0.214286	0.140187	0.285714	0.337931	0.285714	0.441176
EMC1|chr1:19542433	0.105094	0.0833333	0.090476	0.0421043	0.0550628	0.0758933	0	0.0909091	0.0659522	0.0952562	0.0879799	0	0.0588235	0.0543826	0.158299	0.132023	0.100281	0.0589625	0.125471	0.089444	0.0620695	0	0.0348719	0.0682714	0.0625	0	0	0.0625	0	0	0.0434783	0	0.122237	0.1	0	0.0588235	0.153846	0	0.0709363	0.0905999	0	0	0	0.238095	0.107143	0	0.0517241	0.106667	0.03125
VPS41|chr7:38764332	0	0.1	0.0714286	0	0.0481794	0.0690402	0.0909091	0.15	0.133333	0.0540541	0.0939997	0.0445899	0	0	0.0598174	0.0551938	0.044813	0	0.065652	0.0739092	0	0.125	0.0714286	0	0.0640842	0.0545455	0.0294118	0	0	0.0909091	0.0416667	0.176471	0.141822	0.0625	0	0.0608543	0.153846	0.0426485	0.3	0.0570459	0.0212766	0.0454545	0.0833333	0.176471	0.139535	0.0930233	0.0961538	0.0375	0.0689655
COG8,PDF|chr16:69361671	0.0320199	0	0.0307783	0.0177476	0.0187653	0.0298086	0.0200621	0.0833333	0	0.166667	0.044431	0.0625	0	0.0182	0.0506305	0.0418693	0.1	0	0.0532597	0.0287483	0	0.0148548	0	0	0	0.05	0.0320694	0.047619	0	0.0198659	0	0.0540541	0.181818	0.0377358	0	0	0	0.117647	0	0.0189365	0.08	0	0	0	0	0.038835	0.075	0.0416667	0
COG8,PDF|chr16:69361698	0.0311679	0	0.0343307	0.0145687	0.0188675	0.0273562	0.0190911	0.0334785	0	0.0909091	0.0319475	0.0909091	0	0.0211654	0.0514294	0.0441024	0	0.0909091	0.0584717	0.0261168	0.0261383	0.0145723	0.0215025	0.0241301	0	0.0384615	0	0.047619	0	0	0.0333333	0	0.0411142	0.0444444	0.0526316	0.0588235	0	0.125	0.0434783	0.0172953	0.0344828	0.0769231	0.0555556	0	0	0.00970874	0	0.0357143	0
BPNT1|chr1:220231455	0.268293	0.142857	0.4	0.144246	0.204541	0.222312	0.210526	0.214286	0.15	0.208333	0.232947	0.116667	0.206897	0.0958748	0.2	0.0666667	0.133333	0.14481	0.267799	0.103429	0.10224	0.0816553	0.106579	0.26087	0.0833333	0.132075	0.118644	0.179487	0.472527	0.25	0.225	0.271739	0.384615	0.133333	0.30303	0.444444	0.09375	0.115942	0.133333	0.217391	0.217391	0.301887	0.322581	0.270833	0.245902	0.102941	0.192412	0.25641	0.206349
SSH1|chr12:109178972	0.184211	0	0.0769231	0.181818	0.0769231	0	0.117647	0.0645161	0.0322581	0	0.125404	0.0666667	0.3125	0.0989203	0.05	0.3	0.0625	0.166667	0	0.0886397	0.0857143	0.285714	0.0606061	0.0897732	0.1	0.153846	0.333333	0.0833333	0.109375	0.0322581	0.176471	0.151515	0.105263	0	0.0909091	0.117647	0.1	0.0795368	0.0869565	0	0.148148	0.111111	0.190476	0.152174	0.0833333	0.0882353	0	0.230769	0
C15orf40|chr15:83674174	0.0740741	0	0	0.025641	0	0	0.0277778	0.0434783	0.0487805	0.0566038	0	0.046875	0.075	0	0	0	0.03125	0.030303	0.0606061	0	0	0.0212766	0.027027	0.037037	0.0133333	0	0.0218978	0.029703	0.02	0	0.0222222	0	0	0	0.0238095	0	0	0	0.0833333	0.030303	0.0666667	0	0.03125	0	0.0163934	0.0350877	0.0291262	0	0
HERPUD2|chr7:35672951	0.1	0	0	0.0333333	0.0357143	0.0606061	0.015625	0.03125	0.0142857	0.021978	0.0526316	0.04	0.0377358	0.0769231	0.1	0	0.0232558	0.0232558	0	0	0.0114943	0	0.0263158	0.0178571	0.0625	0	0.0322581	0.0309278	0	0	0.015873	0	0	0.0151515	0.047619	0	0.027027	0.0571429	0	0.0357143	0	0.0363636	0	0.0344828	0.0240964	0	0	0.0352941	0
PSMB2|chr1:36065738	0.615085	0.474253	0.606218	0.142857	0.342547	0.54455	0.32	0.388889	0.606039	0.592684	0.6	0.429283	0.533333	0.538462	0.65677	0.714286	0.640888	0.457719	0.6	0.4	0.307692	0.323678	0.416667	0.454545	0.333333	0.360339	0.529412	0.325	0.434783	0.615385	0.75	0.533333	0.55167	0.428571	0.68	0.8	0.133333	0.363636	0.363636	0.413127	0.333333	0.529412	0.426948	0.578947	0.416667	0.5	0.486486	0.710526	0.413793
EIF2AK2|chr2:37331547	0	0.158963	0.2	0.0762182	0.113059	0.170222	0.145697	0.0666667	0.186344	0.155845	0.177621	0.112512	0.25	0.0687947	0.19053	0.217905	0	0.0666667	0.187407	0.209264	0.05	0.0775097	0.120091	0.214286	0	0.307692	0.129032	0.0588235	0.108108	0.128244	0.333333	0.294118	0.137931	0.2	0.2	0.2	0.157895	0.0909091	0.190476	0.128835	0.166439	0.130435	0.125	0.103448	0.189189	0.103448	0.2	0.1875	0.4375
EIF2AK2|chr2:37331555	0.3	0.263829	0.357143	0.263405	0.218429	0.3	0.291016	0.466667	0.292953	0.334685	0.286153	0.23576	0.411765	0.228972	0.320386	0.340547	0.333333	0.133333	0.390892	0.355122	0.411765	0.216852	0.282486	0.263158	0.272727	0.0909091	0.458333	0.222222	0.258065	0.287474	0.380952	0.466667	0.333333	0.208333	0.315838	0.320004	0.2	0.267973	0.315789	0.300337	0.286333	0.1875	0.307692	0.315789	0.09375	0.258065	0.3125	0.307692	0.153846
OPA3|chr19:46053019	0	0	0.0274515	0.0194339	0.0116067	0.0214435	0	0.0315947	0.0259925	0	0.0283837	0	0.0666667	0.0184047	0.049687	0.0456494	0.0303923	0.0225129	0.0475867	0.0247029	0.0160747	0.0113878	0.0166753	0.0223803	0	0	0	0.0294118	0.0322581	0	0.027027	0	0.0455835	0.0227273	0.0555556	0	0.0384615	0.0416667	0.0285714	0.014273	0	0	0	0	0.0212766	0.025641	0.012987	0.0731707	0
LRRC57|chr15:42835535	0.0714286	0.0225543	0.0769231	0	0	0.0666667	0	0.0357143	0	0	0.0202452	0	0.0606061	0.02719	0.0328099	0	0	0.0526316	0.0625	0	0	0	0	0	0	0	0.0833333	0	0.0540541	0.0223642	0.0444444	0	0.0271809	0.142857	0	0.25	0.125	0.105263	0.0182502	0	0	0	0	0	0.0555556	0.0232558	0.0465116	0.0233946	0
PSMB2|chr1:36068281	0.34375	0.304348	0.321429	0.230769	0.156863	0.3	0.287879	0.232877	0.5	0.35	0.282398	0.230769	0.223077	0.0869565	0.125	0.291667	0.270833	0.148148	0.258582	0.210526	0.0909091	0.105263	0.107143	0.157895	0.126316	0.257143	0.25	0.287671	0.287879	0.37037	0.21875	0.148148	0.166667	0.211538	0.305556	0.102564	0.113636	0.151515	0.230769	0.117647	0.25	0.324324	0.105263	0.204545	0.230769	0.128571	0.324324	0.181818	0.179245
INIP|chr9:115448874	0.133333	0.0526316	0	0	0	0	0.0869565	0	0.105263	0.0526316	0.0386849	0	0.0465116	0.1875	0	0.0625	0	0	0.0421127	0.0909091	0	0.0666667	0.0241975	0	0.0416667	0.133333	0	0	0.0540541	0.0526316	0.05	0.0714286	0.0304917	0.0181818	0.166667	0.0416667	0.230769	0.0588235	0.03125	0	0	0	0	0.0357143	0	0.0243902	0	0.0249142	0.05
ICMT|chr1:6282421	0.0833333	0.2	0.117647	0.0107104	0	0.0261008	0.0322581	0.117647	0	0.0414306	0.0417722	0.025	0.116279	0.0177605	0.0666667	0.0416667	0.0454545	0.0222904	0.0889161	0.0446791	0.0165564	0.0044611	0.0211169	0.0398814	0	0	0	0.0740741	0.0689655	0.0277734	0.09375	0.05	0.117647	0.166667	0	0	0.0769231	0.0250865	0	0.0165337	0	0	0.0123303	0.0625	0.1	0.0294118	0	0.0487805	0.0810811
F11R|chr1:160965459	0.117647	0	0.190476	0	0.0909091	0.181818	0.125	0.125	0.031746	0.0810811	0.132701	0	0.076087	0.0501992	0.106383	0.153846	0	0	0.16	0.100374	0	0.0448402	0	0.0434783	0.0527322	0.0569508	0.3	0.133333	0.181818	0.214286	0	0.173913	0.124601	0.153846	0.115385	0.0768493	0.0636639	0.153846	0.0720139	0.0924657	0.047619	0.0601458	0.1	0.0695531	0.181818	0.0344828	0.0307692	0	0.0909091
ZDHHC20|chr13:21948492	0.263889	0.172414	0.4	0.173913	0.171429	0.279827	0.277778	0.285714	0.323529	0.241379	0.282598	0.25	0.348485	0.203005	0.402695	0.421053	0.222222	0.0666667	0.416667	0.357143	0.222222	0	0.181818	0.368421	0.147651	0.114286	0.380952	0.11465	0.359649	0.181818	0.291045	0.267857	0.647059	0.228346	0.23913	0.189189	0.272727	0.209302	0.205882	0.211538	0.178571	0.188406	0.170213	0.271186	0.232258	0.160428	0.307018	0.28125	0.27619
FGD5-AS1|chr3:14986452	0.419355	0.176471	0.119048	0.0408163	0.0909091	0.166667	0.0886076	0.168421	0.121622	0.149351	0.3	0.0777778	0.145455	0.0638298	0.193548	0.0888889	0.152174	0.11828	0.125	0.115385	0.025	0.15625	0.109091	0.0638298	0.0564516	0	0.0851064	0.144144	0.136646	0.0697674	0.170732	0.162791	0.208333	0.134328	0.0666667	0.129032	0.0857143	0.1	0.166667	0.0540541	0.0895522	0.107527	0.136364	0.0897436	0.157143	0.115385	0.158537	0.111111	0.177778
SERBP1|chr1:67874705	0	0	0.0323836	0	0	0.0317662	0.0909091	0.0666667	0.0769231	0.047619	0.0200419	0	0	0.021037	0.0605477	0.0423504	0.0256108	0.0191972	0.044053	0.0334935	0.0146279	0	0.0203839	0.0297634	0	0	0	0.0238095	0.04	0.023938	0.0425532	0.08	0.0833333	0	0.0454545	0.0235945	0	0	0.08	0.019859	0.157895	0	0	0.05	0	0.0238095	0.027027	0.037037	0
ZNF764|chr16:30565978	0	0	0	0	0.0170703	0.013338	0	0.0555556	0	0.047619	0.0219175	0	0	0	0	0.0117858	0	0	0	0	0.04	0	0	0.15	0.0238095	0.0909091	0	0	0	0.04	0.025641	0	0.153846	0	0	0	0	0	0.047619	0	0	0	0.0333333	0	0.0106383	0	0	0	0
INPP5B|chr1:38327154	0.133333	0.0526316	0.0281673	0.0162289	0.0167035	0.0328568	0.0201796	0.0379191	0.0301291	0.0267878	0.0219413	0	0.117647	0.0221034	0.2	0.04413	0.0201505	0	0.0463189	0.027573	0	0.00862139	0	0	0	0	0	0	0.0294118	0.0952381	0	0	0	0	0.166667	0.0625	0	0	0	0.0358503	0.0666667	0	0.05	0	0.1	0	0.0652174	0	0.037037
ZNF160|chr19:53570173	0.0438604	0.0614996	0.0714286	0.0550178	0.0714286	0.0620126	0.142857	0	0.0909091	0	0.0777879	0.0555556	0.047619	0.0833333	0.0909091	0.166667	0.04	0	0.0642443	0.065428	0.0441123	0.0510204	0	0.04	0.0833333	0	0	0.0496208	0.133333	0.0714286	0	0.046734	0.0479126	0	0.0534641	0.0463217	0.0625	0.0383319	0.0769231	0.0508527	0	0.0869565	0.363636	0.103448	0.217391	0	0	0.025641	0
BPNT1|chr1:220231971	0.0666667	0.102564	0.120882	0.111111	0.0785402	0.0919186	0.111111	0.12825	0	0.105263	0.090878	0.0217391	0.0882353	0.0829638	0.1	0.111111	0	0.0600429	0.11033	0.0747239	0.0584285	0.082977	0.071176	0.108108	0.0574713	0.104167	0.0980392	0.1	0.15625	0	0.146067	0.0983607	0	0.142857	0.0689655	0	0.133333	0.125	0.0952381	0	0.0810811	0.166667	0	0.129032	0.0731707	0.0298507	0.0934579	0.242424	0.166667
BPNT1|chr1:220231997	0.08	0.1	0.1	0.0769231	0.0750526	0.11015	0.0714286	0.11297	0	0.130435	0.109007	0.097561	0.3	0.0881849	0.307692	0.208333	0.15	0.0738931	0.110766	0.0725222	0.2	0.0720347	0.0779379	0.0833333	0.0581395	0.0277778	0.0923077	0.0322581	0.19403	0	0.107527	0.0892857	0.333333	0.0782609	0.235294	0.0714286	0.0681818	0.0357143	0.0434783	0.0555556	0.179487	0.196429	0.0833333	0.134328	0.133333	0.0131579	0.109325	0.0294118	0.0487805
RAB7L1|chr1:205738721	0.0408163	0	0.0540541	0	0	0.0408163	0.0234375	0	0.0240964	0.00917431	0	0	0	0.0425532	0	0	0	0.0615385	0	0	0.0454545	0.010989	0.0222222	0	0.0217391	0.09375	0.06	0.019802	0.0151515	0	0.0289855	0	0.047619	0	0	0	0	0	0.0416667	0	0.142857	0.105263	0.0196078	0.0416667	0.0470588	0	0.153846	0.105263	0
UBXN7|chr3:196080551	0.05	0	0.0952381	0	0.0833333	0.0499459	0.114286	0.03125	0	0	0.0909091	0.0952381	0.037037	0.0477192	0	0	0.153846	0	0.0500107	0.166667	0.0344828	0.0454545	0	0.04	0	0	0.0909091	0	0.0740741	0	0	0	0.153846	0	0.0434783	0	0	0	0.0344828	0.0495597	0	0.111111	0	0	0.0454545	0.0263158	0.0655738	0	0.0434783
DHFR|chr5:79923293	0.0327869	0.0344828	0.133333	0.0638298	0	0.0677966	0	0.0833333	0.047619	0.107843	0.217391	0.0862069	0.12766	0.0721243	0.121951	0.142857	0.0697674	0.0172414	0.225	0.047619	0.0645161	0.0882353	0.08	0.147059	0.0617284	0.0571429	0.131579	0.0376344	0.0958904	0.166667	0.0952381	0.0714286	0.153846	0.123967	0.0945946	0.0769231	0.111111	0.0232558	0.0652174	0.080597	0.057971	0.0606061	0.0153846	0.137615	0.0555556	0.0694444	0.173913	0.0776699	0.0454545
INIP|chr9:115448901	0.4	0.142857	0.25	0.125	0.0917815	0.2	0.384615	0.375	0.357143	0.0555556	0.256278	0	0.136364	0.235294	0.181062	0.166667	0	0.142857	0.200827	0.253061	0.156583	0.25	0.127313	0.230769	0.25	0.1487	0.333333	0.151515	0.30303	0.0588235	0.16	0.242424	0.0909091	0.23913	0.235294	0.461538	0.3	0.0555556	0.294118	0.184394	0.176471	0.269231	0.161411	0.157895	0.190476	0.075	0.5	0.206384	0.125
EMP2|chr16:10625266	0.25	0.315789	0.52381	0.284568	0.230769	0.431135	0.368421	0.6	0.214286	0.571429	0.5	0.363636	0.325581	0.186869	0.733333	0.5	0.400619	0.1	0.417041	0.435069	0.264151	0.252602	0.173913	0.4375	0.272727	0.372881	0.333333	0.294118	0.393258	0.305556	0.4	0.246154	0.295455	0.380165	0.473684	0.27907	0.521739	0.272727	0.481481	0.2	0.513158	0.451613	0.157303	0.472973	0.234694	0.235632	0.289157	0.414013	0.48
GFPT1|chr2:69547676	0.0909091	0.0222406	0	0	0.0268836	0.0216545	0.047619	0	0	0.0833333	0.0271686	0.030303	0.115942	0.0175279	0.0833333	0.0357143	0.121951	0	0.222222	0.0306304	0.028249	0	0	0.03125	0.0268072	0.0179461	0	0.0197326	0	0.0197067	0	0	0.0467686	0	0.277778	0.0341557	0.0252133	0.0188723	0.029958	0.00495896	0.2	0	0.0204585	0.0471787	0	0	0.0506329	0.0192308	0.0625
ZNF91|chr19:23542060	0.1	0.0471911	0.0594979	0.0434985	0.0419502	0.0522895	0.214286	0.0545161	0.0341049	0.0403656	0.0579466	0.153846	0	0.0548688	0.0581545	0.0633417	0.0632851	0.025171	0.065673	0.0390293	0.0328066	0.016276	0.0287161	0	0	0.0967742	0.0714286	0	0.0333333	0	0.037037	0	0.0698793	0	0	0.0380289	0.0454545	0	0.0625	0	0.0909091	0.0909091	0.0275071	0	0.166667	0	0.0272727	0.0322581	0
ANKRD10|chr13:111547825	0.3	0.0833333	0	0	0	0	0	0.0909091	0	0.04	0.0444578	0.108696	0.146341	0.0562265	0.193548	0.0571429	0	0.0294118	0	0.0399401	0	0.0540541	0.0612245	0.0322581	0.0344588	0.030303	0.0714286	0.0279549	0.0486113	0	0.0689655	0.0869565	0.1	0	0.0769231	0.0357143	0.0232558	0	0.0476259	0.0472492	0.0731707	0.0833333	0.047619	0.051357	0.0512821	0	0.0526316	0.05	0.0666667
CPT1A|chr11:68523378	0.0540541	0	0.0666667	0.0133515	0.0246694	0.0163959	0.117647	0.0454545	0	0	0.0350033	0	0.046875	0.0117165	0.0246428	0.0248062	0	0.0225038	0.0272566	0.0315184	0	0	0.0909091	0	0	0.019802	0.0149254	0	0.0306122	0	0.0119048	0	0.0714286	0.0140845	0	0	0	0	0.0555556	0.0277778	0.0392157	0	0.028169	0.0217391	0.0304878	0.0645161	0.00746269	0.0353982	0
NOL9|chr1:6582162	0.1	0	0.0356585	0	0	0.1	0.0232558	0.115385	0	0	0.0119143	0	0.0666667	0.00849991	0	0	0	0	0	0.0315212	0	0	0	0.0272097	0	0	0	0	0	0	0.0571429	0	0.0588235	0.0384615	0.0869565	0	0.2	0.0833333	0.0833333	0	0	0	0	0	0.0754717	0.0192308	0.0447761	0	0
DFFA|chr1:10520770	0	0.0333333	0	0.0230267	0.0526316	0	0.0285714	0	0	0	0.0318707	0.0285714	0.0540541	0.0299336	0.0261351	0	0	0.0526316	0.0239308	0	0	0.0588235	0.0179748	0.0769231	0.0222222	0	0.0625	0	0.0512821	0.0625	0	0	0.0344828	0	0	0	0	0.0769231	0.0810811	0.0251183	0.0384615	0.0357143	0.08	0	0.0909091	0	0.105263	0	0
TRMT2B|chrX:100265279	0.272727	0.0909091	0.2	0.137931	0	0.0740741	0.108696	0.117647	0.16129	0.2	0.1	0.228571	0.257143	0.166667	0.315789	0.0769231	0.0952381	0.0666667	0.416667	0.3	0.15	0	0.291667	0.205128	0.0444444	0.0909091	0.232143	0.0757576	0.209302	0.153846	0.16092	0.139535	0.08	0.292683	0.1875	0.1	0.232558	0.173913	0.0769231	0.233333	0.0754717	0.242424	0.0882353	0.133333	0.264706	0.122807	0.126761	0.202532	0.0434783
CXorf56|chrX:118673331	0.25	0.157895	0	0.154027	0.146797	0.227898	0.05	0.23129	0.188583	0.142857	0.20797	0.140599	0.333333	0.170895	0.313306	0.263282	0.215052	0.189022	0.36697	0.214364	0.115415	0.105021	0.18217	0.17255	0.181818	0.266667	0.2	0.185185	0.234375	0.375	0.18	0.16	0.4	0.16129	0.1875	0.153846	0.0882353	0.142857	0.272727	0.149017	0.2	0.326087	0.181818	0.25	0.0769231	0.142857	0.166667	0.209302	0.0769231
GBP4|chr1:89649439	0.00925926	0.0769231	0.04	0	0.0625	0.018622	0	0.0273973	0	0	0.0290952	0.0121951	0.0581395	0.0192777	0	0.0606061	0.0147059	0.0078125	0	0	0.0243902	0	0.0185185	0.027027	0.0181818	0.0127683	0.00925926	0	0	0.0322581	0.0261194	0	0.184211	0	0.0357143	0	0.0472441	0.0430108	0.0104167	0	0	0.0159363	0	0.0485612	0.0263158	0.019474	0.0188679	0.0192308	0.0353535
AP3S2,C15orf38-AP3S2|chr15:90375614	0.181818	0	0.0567705	0.0383502	0.0349732	0.0422373	0.0833333	0.166667	0.0427649	0.0384615	0.0801108	0	0.0909091	0.0437848	0.0843927	0.0780311	0.0619681	0.0250548	0.160921	0.0655346	0.03456	0.0107667	0	0.034171	0.0434783	0.0285714	0.0740741	0	0.160714	0	0.115385	0.0689655	0.05	0.125	0.0555556	0.0344828	0	0	0.09375	0	0.0833333	0.0357143	0.0833333	0.0857143	0	0	0.0952381	0.0897275	0
LZIC|chr1:9988885	0.0937884	0	0	0.0535634	0.0521013	0.166667	0.0730951	0.0774486	0.0668296	0	0.0834555	0.0909091	0.0625	0.0355916	0.10774	0.0892917	0.0770536	0.181818	0.080182	0.0830042	0	0	0	0.04	0	0.0456575	0.0526316	0.0740741	0.0512821	0	0.0606061	0	0.109421	0.0909091	0.133333	0	0.0588235	0.062547	0.181818	0.0515502	0.037037	0.105263	0.125	0.12	0.0666667	0.136364	0.133333	0.0769231	0.181818
GK5|chr3:141879040	0.0434783	0.0483871	0.1875	0.0909091	0.0909091	0.05	0.047619	0.193548	0.151515	0.153846	0.129822	0.186047	0.0612245	0.0801223	0.0666667	0.0526316	0.0444444	0.111111	0.136364	0.131535	0.0909091	0.230769	0.06	0.125	0.0882353	0.125	0.166667	0.047619	0.115385	0.272727	0.235294	0.388889	0.1875	0.235294	0.181818	0.181818	0	0.0958096	0.3	0	0.0967742	0.0740741	0	0.1	0.2	0.146341	0.125	0	0.128856
LYRM2|chr6:90344706	0.555556	0.474483	0.454545	0.330157	0.4	0.5	0.388889	0.59375	0.6	0.592593	0.513333	0.433333	0.875	0.385051	0.656089	0.583333	0.631579	0.666667	0.692308	0.536347	0.588235	0.285714	0.313456	0.5	0.291667	0.3	0.508819	0.318182	0.481481	0.385389	0.583333	0.181818	0.5625	0.421053	0.454545	0.365198	0.285714	0.371336	0.454545	0.181818	0.545455	0.475598	0.47619	0.864865	0.541667	0.375	0.5	0.393939	0.479732
SLC35E1|chr19:16663228	0.0897436	0.0555556	0.0263158	0.0204082	0.0526316	0.0540541	0.057971	0.0487805	0.0238095	0.0819672	0	0.0175439	0.025974	0	0	0	0.0384615	0	0.0526316	0.0277778	0	0	0	0.0810811	0.01	0.0434783	0.0555556	0.030303	0.114286	0.0434783	0.0606061	0.0307692	0.118644	0.0353982	0.15625	0	0.0425532	0.0232558	0.0192308	0.0857143	0.0526316	0.0357143	0.05	0.0392157	0.0471698	0.0338983	0.0327869	0.0408163	0.0289855
ZNF252P|chr8:146199762	0	0.048075	0.0588235	0	0	0.0769231	0.04	0.0526316	0.0322581	0.0434783	0.0462314	0.0294118	0.123077	0	0.0625	0.0967742	0	0.08	0.185185	0	0	0.0434783	0.0625	0.030303	0	0.0243902	0	0.0652174	0.103448	0	0	0.111111	0.153846	0.0344828	0.130435	0.0423113	0.125	0.0384615	0	0	0.037037	0	0	0.0512821	0.0888889	0.030303	0.0714286	0.0322581	0.0357143
PRKAR2A|chr3:48787634	0.193548	0.181818	0.133016	0.08648	0.086649	0.1282	0.0832176	0.181818	0	0.0953799	0.117029	0.0625	0.127283	0.0961064	0.112633	0.124525	0.1	0.0700634	0.132348	0.0889773	0.0666667	0.0881701	0.0835076	0.0932309	0.0735294	0.155556	0.125	0.12069	0.166667	0	0.0697674	0.0740741	0.111111	0.0416667	0.0833333	0.104145	0.133333	0.0789474	0.121212	0.0804717	0.102564	0.139535	0.0869565	0.0434783	0.130435	0.0694444	0.107692	0.101512	0.0909091
TOP3A|chr17:18177016	0	0	0.0290484	0.0175031	0.0833333	0.0769231	0.0740741	0.0666667	0.0769231	0.1	0.0245578	0	0	0.0219361	0.0467427	0.0666667	0	0	0.0394442	0.0221952	0	0.04	0	0.0625	0	0	0.1	0.0243902	0	0	0	0.0714286	0	0	0.037037	0	0.0967742	0.0833333	0.0714286	0	0	0	0.0235965	0.0277778	0	0.0625	0	0.214286	0
STAG3L2|chr7:74298740	0.11921	0.0897587	0	0	0.100902	0.108566	0.266667	0	0.181818	0	0.1076	0	0.2	0.097848	0.1	0.166667	0.2	0.0526316	0.214286	0.0779562	0.111111	0.0814063	0	0.0666667	0	0.0603357	0.272727	0.0526316	0.108108	0.2	0.0652174	0.113788	0.133333	0.105263	0.107211	0.0434783	0.117647	0.0671274	0.230769	0.0833825	0.225806	0.176471	0.192308	0.0769231	0	0.0731707	0.0540541	0.214286	0
MAGT1|chrX:77083548	0.0609756	0.0384615	0.0767719	0.136364	0	0.185185	0	0.148148	0.0263158	0.0972222	0	0.0285714	0.0909091	0	0.0714286	0.130435	0.108108	0.0428571	0.2	0.142857	0	0.125	0.05	0	0.0176991	0.0294118	0.0508475	0.0625	0.032967	0.0246914	0.0382514	0.0731707	0.137931	0.0555556	0	0.0163934	0.0104167	0.125	0.0958904	0.015873	0.0181818	0.0674847	0	0.117117	0.0265487	0.021978	0.04	0	0
PHC3|chr3:169807487	0.03125	0	0	0	0	0.0324654	0.0434783	0.1	0	0.0724638	0.0354121	0	0.04	0.00859961	0	0	0	0	0	0.0383348	0	0	0	0	0.0208333	0	0.0769231	0.0238095	0.0333333	0.0294118	0.0212766	0	0.037037	0	0.157895	0	0.0140845	0	0.111111	0.0065158	0.0606061	0	0	0.0882353	0.0833333	0	0.130435	0	0
NHEJ1|chr2:219940350	0	0	0.0151515	0	0	0	0.0333333	0.030303	0.0333333	0.0289855	0	0.0136986	0	0	0	0	0.0232558	0	0	0	0.0204082	0.0333333	0.0192308	0.0530973	0.0444444	0	0	0	0.0547945	0	0.0714286	0.0384615	0.1	0.0512821	0.0178571	0.05	0.105263	0.0909091	0.0526316	0.0128673	0	0	0.09375	0	0	0.0547945	0	0.0103093	0.0166667
H2AFV|chr7:44872421	0.666667	0.148148	0.412652	0.285714	0.3125	0.394963	0.318182	0.454545	0.73913	0.291667	0.545833	0.407407	0	0.28561	0.391192	0.419864	0.0384615	0.16	0.395744	0.390643	0.310345	0.352941	0.53125	0.317063	0.333333	0.5	0.333333	0.216667	0.674699	0.309091	0.228261	0.130435	0.4	0.431818	0.809524	0.571429	0.030303	0.15	0.730769	0.294118	0.595238	0.116279	0.1	0.290323	0.333333	0.356322	0.415094	0.444444	0.230769
COX15|chr10:101473643	0.0277778	0	0	0	0	0.037037	0	0.0136986	0.0128205	0.0454545	0	0	0.0315789	0	0	0	0	0.0175439	0.0645161	0.0769231	0	0	0	0.0185185	0.0597015	0	0.0257211	0.0172414	0	0.0952381	0	0.030303	0.0769231	0.03125	0.111111	0.0384615	0.15	0	0.0625	0	0.0666667	0	0.0909091	0.0222222	0.027027	0	0.0384615	0.0256756	0.0789474
HIGD1A|chr3:42824944	0	0.0454804	0.0555556	0.0509012	0.0454545	0.142857	0	0.0294118	0.06	0	0.0671716	0	0.0967742	0	0.0769231	0.111111	0.0666667	0.0351588	0.136364	0	0.166667	0	0.166667	0.136364	0	0.0368946	0.142857	0.0666667	0.0277778	0.0433543	0.0769231	0.176471	0.0945119	0.0666667	0	0.0501831	0.1	0.0394168	0.053004	0.05	0.0588235	0.0625	0.0424479	0	0.235294	0	0.0416667	0.04	0.0588235
PECR|chr2:216903426	0.0526316	0.0413409	0	0.0288111	0	0.0588235	0	0.0625	0.117647	0.0909091	0.033993	0	0.1	0.105263	0.05	0.0625	0	0.0361697	0	0.0432237	0	0.0277778	0	0.0322581	0	0.055241	0.114286	0	0.0606061	0.0369715	0	0.0322581	0.0526316	0.0625	0.0416667	0.0869565	0	0.0714286	0	0.0459588	0.0714286	0.0344828	0.117647	0.0392157	0	0	0.0192308	0.0384615	0.0487805
VPS53|chr17:419718	0	0	0.0909091	0	0.0141385	0.0714286	0	0	0	0.0178974	0	0.0588235	0.111111	0	0.0310448	0.0221353	0.0769231	0	0.0264522	0.0139857	0.0130414	0	0	0.0833333	0.03125	0.00792509	0	0	0	0	0.0357143	0.0952381	0.105263	0.047619	0	0	0	0	0	0	0	0	0	0	0	0	0	0	0.0714286
FGD5-AS1|chr3:14986150	0.191489	0.075	0.037037	0.0843373	0	0.0465116	0.118421	0.101266	0.125	0.0869565	0.047619	0.0470588	0.147541	0	0.131579	0.12	0.0545455	0.0550459	0.261905	0.225	0.0571429	0.0576923	0.0821918	0.0547945	0.0241935	0.0392157	0.0535714	0.0136986	0.0792079	0.0119048	0.0642202	0.0833333	0.0888889	0.0430108	0.030303	0.0869565	0.0526316	0.0681818	0.0125	0.0307692	0.0752688	0.128571	0.0806452	0.0666667	0.0738255	0.047619	0.0776699	0.0625	0.112903
RINL|chr19:39358803	0.0588235	0.143925	0.1	0.0811114	0.0833333	0.164532	0.0666667	0.142857	0	0.5	0.169336	0.116766	0.204597	0.0759164	0.183818	0.105263	0.169305	0.214286	0.172062	0.142351	0.125	0.0652174	0.0526316	0.0666667	0.09375	0.166667	0.269231	0.363636	0.0714286	0.25	0.148148	0.047619	0.147874	0.185185	0.294118	0.210526	0.285714	0.110077	0.128731	0.122088	0.171345	0.167138	0.0833333	0.375	0.2	0.125	0.22807	0.172414	0.0909091
SLC12A6|chr15:34523813	0	0	0.0294657	0.0266419	0.0203465	0.0293315	0.0204799	0.0329662	0.0208931	0.0909091	0.03356	0.0198315	0.029293	0.016227	0.0335792	0.0340751	0.025459	0.0191647	0.033931	0.0254911	0.0197123	0.0138416	0.0166581	0.0226366	0.0454545	0	0	0	0	0	0	0.027027	0.142857	0	0	0.025444	0.0226536	0	0.0266105	0.022687	0	0	0	0.0342032	0.08	0	0.0571429	0.0526316	0.0588235
GNE|chr9:36215309	0.140351	0	0.044162	0.157895	0.0455898	0.0592369	0.0909091	0.0757487	0.0678282	0.0712206	0.0806589	0.263158	0.166667	0.0340852	0	0.1	0	0.0563873	0.0740979	0.0712779	0.0432611	0.0446612	0.055711	0.0526316	0.0537939	0.0588131	0	0.0644836	0.14	0.038221	0.0625	0.0344828	0.181818	0.0555556	0.0703256	0	0.0833333	0.0782806	0.0666667	0.0537717	0.0510075	0.0833333	0.0668851	0.0588235	0.12	0.129032	0.0540541	0.1	0.11828
SPRYD7|chr13:50487292	0.190476	0.05	0.0324824	0.00875691	0.0188064	0.0375904	0.0233164	0.036315	0	0.166667	0.0403759	0.0606061	0.1	0.0128918	0.0573304	0.0600453	0.0625	0.0232488	0.0613153	0.0405488	0.0170982	0.0153896	0.0219574	0.0343442	0	0	0.0343053	0.0833333	0.0277778	0	0.0666667	0.0526316	0.08	0.111111	0.111111	0	0.0282469	0.0454545	0.0526316	0.0625	0.0333333	0.0368153	0	0.166667	0.0434783	0	0.0322581	0.0689655	0
GCSHP3|chr2:206981796	0.0833333	0.150342	0.230769	0.144644	0	0.0909091	0.117647	0.236441	0.142857	0.181818	0.17788	0.0882353	0.382353	0.272727	0.545455	0.0833333	0.315789	0.25	0.166667	0.211308	0.181818	0.04	0.153846	0.333333	0.129032	0.105038	0.0666667	0.210526	0.307692	0.176471	0.333333	0.2	0.166667	0.181818	0.578947	0	0.203194	0.137471	0.192814	0.272727	0.0833333	0.0769231	0.0384615	0.269231	0.3125	0.12766	0.142857	0.218397	0.177908
ANKRD10|chr13:111547672	0.0416513	0.153846	0.0457956	0	0	0.0293715	0.0294576	0.0416667	0	0	0.036881	0	0.0666667	0.0293831	0.0645161	0.08	0	0.1	0.0493484	0.0344789	0	0.0416667	0	0.0909091	0.2	0.0248528	0.0409587	0.1	0	0.0310729	0.0625	0	0.0346595	0	0.0377947	0.0625	0.1	0.035136	0.038773	0.0185744	0	0	0.0386003	0.1	0.0689655	0	0.0344828	0	0.0346203
BPNT1|chr1:220232138	0.301887	0.227273	0.199173	0.142857	0.0941095	0.172154	0.26087	0.198625	0.0847458	0.30303	0.180433	0.0512821	0.232143	0.088304	0	0.133333	0.142857	0.101096	0.166667	0.15568	0.106439	0.0755304	0.119837	0.0526316	0.170213	0.1	0.15942	0.153846	0.230769	0.12	0.150538	0.140845	0.166667	0.194444	0.425	0.277778	0.25	0.148148	0.136364	0.132482	0.106383	0.180328	0.0454545	0.209677	0.288136	0.0813953	0.179245	0.117647	0.268293
VPS41|chr7:38764358	0.421494	0.55	0.294118	0.666667	0.416667	0.474217	0.24	0.3	0.294118	0.282051	0.477778	0.454545	0.471596	0.222222	0.436161	0.615385	0.39485	0.529412	0.427093	0.458773	0.285714	0.222222	0.166667	0	0.454545	0.296296	0.411765	0.304348	0.428571	0.4	0.52	0.5	0.475249	0.272727	0.6	0.181818	0.809524	0.319702	0.230769	0.388113	0.322581	0.483871	0.466667	0.352941	0.5	0.152941	0.270833	0.483146	0.296296
CTSB|chr8:11701323	0.49635	0.515625	0.666667	0.552632	0.232558	0.704545	0.4	0.47541	0.538462	0.254545	0.562745	0.28125	0.444444	0.375	0.473684	0.5	0.5	0.363636	0.421053	0.470588	0.266667	0.117647	0.205128	0.4	0.276596	0.382979	0.623529	0.433333	0.45	0.515873	0.415315	0.390977	0.653846	0.470588	0.643836	0.517165	0.675926	0.614943	0.575758	0.419355	0.5	0.56917	0.416667	0.482517	0.565957	0.451128	0.27381	0.366972	0.482014
NDUFS1|chr2:206987525	0.178571	0	0	0.105263	0.0242068	0	0.0526316	0.115385	0.0425532	0.0531915	0.0434252	0.0447761	0.105263	0.08	0	0.142857	0.190476	0.05	0.357143	0.0632857	0.0769231	0.047619	0.105263	0.0714286	0.0666667	0.0769231	0	0.0444444	0.0434783	0.0238095	0.12766	0.0169492	0.05	0.0816327	0.0526316	0.0416667	0.0344828	0	0.0666667	0.0588235	0.0322581	0.0454545	0.0714286	0.108696	0.0833333	0.0423729	0.0526316	0	0
MRPS16|chr10:75009776	0.0454545	0.0350877	0.111111	0	0.047619	0.0540541	0.0508475	0.0909091	0	0.0645161	0.0528059	0.03125	0.0410959	0	0.133333	0.0769231	0.12	0.0384615	0.1	0.0472597	0	0	0.03125	0.1	0.0412371	0.047619	0.0833333	0.0272109	0.0571429	0.0217391	0.0517241	0.0719424	0.130952	0.0526316	0.103093	0.0212766	0.0461538	0.0614035	0.0705882	0	0.0921053	0.0597015	0.0266667	0.0533333	0.024	0.0625	0.0344828	0.164706	0.0740741
NUP43|chr6:150046678	0	0.137973	0.140473	0.0769231	0.0992562	0.181818	0.1	0.152722	0.130715	0.0666667	0.110386	0.0769231	0.133333	0.108941	0.128874	0.148518	0.15	0	0.116377	0.113493	0.133333	0.0667098	0.0874537	0.0719352	0.105263	0.0977465	0	0.136364	0.129032	0.272727	0.16	0.117647	0.0833333	0.05	0.12761	0.272727	0.125	0.111111	0.115953	0.0890179	0	0.227273	0.105229	0.176471	0.0810811	0.0714286	0.177778	0.037037	0.25
ICMT|chr1:6282236	0.55	0.157895	0.588235	0.359561	0.183305	0.509832	0.405405	0.4	0.65625	0.528302	0.379121	0.413043	0.692308	0.286701	0.5	0.409091	0.444444	0.284388	0.608286	0.414578	0.545455	0.152778	0.181521	0.363636	0.307692	0.785714	0.571429	0.425	0.327273	0.333333	0.389831	0.363636	0.0833333	0.25	0.578947	0.296296	0.48	0.296664	0.714286	0.240477	0.463415	0.571429	0.136364	0.428571	0.59375	0.192308	0.483871	0.355556	0.533333
TMEM241|chr18:20876381	0.2	0.248294	0.7	0.128205	0.0526316	0.285714	0.318182	0.25	0.387097	0.5	0.262898	0.0555556	0.470588	0.156212	0.586207	0.388889	0.333333	0.200012	0.25	0.275439	0.166667	0.10043	0.0434783	0.181818	0	0.179409	0.176471	0.180328	0.272727	0.25	0.333333	0.368421	0.384951	0.333333	0.3	0.246279	0.2	0.219436	0.311548	0.242311	0.210526	0.423077	0.185464	0.333333	0.184211	0.162791	0.142857	0.387755	0.166667
TAF13|chr1:109606268	0.027027	0.04	0	0.0166792	0	0	0	0	0	0.0434783	0.0286174	0	0.0416667	0.0126338	0.0517055	0.060589	0	0	0.0865188	0.0243135	0.0189421	0.0158607	0.0141814	0.0259504	0	0	0	0	0.0434783	0	0	0.0810811	0.107143	0	0.107143	0	0	0	0.0344828	0	0	0	0	0.0714286	0.0344828	0.0136986	0.0384615	0.115385	0
RBBP9|chr20:18468512	0.0952381	0.333333	0.173913	0.0487805	0.037037	0.0882353	0.122449	0.119048	0.109091	0.125	0.167149	0.131579	0.264706	0.0895522	0.16129	0.181818	0.0555556	0.0625	0.357143	0.08	0	0	0.0857143	0.151515	0.0377358	0.0322581	0.0588235	0.104167	0.151515	0.135135	0.104478	0.15625	0.142857	0.123457	0.208333	0.08	0.179487	0.0909091	0.05	0.153846	0.0588235	0.183673	0.0625	0.222222	0.0526316	0.121212	0.136752	0.177966	0.0689655
PSPH|chr7:56078979	0	0	0	0.0344828	0	0	0	0	0	0.0689655	0	0	0	0.00944311	0	0.0909091	0	0	0	0.0113854	0	0.00961538	0	0	0	0	0.02	0	0	0.0454545	0	0	0.0714286	0	0.0952381	0.0833333	0	0.0322581	0.037037	0	0.03125	0.047619	0.0555556	0.0645161	0.0232558	0.011236	0	0.0353982	0.04
CPT1A|chr11:68523425	0.0769231	0	0	0	0	0.0311944	0	0	0	0	0.0302772	0.0344828	0.0615385	0.0198082	0.105263	0.0379122	0.037037	0.0211646	0.038679	0.0211216	0	0	0	0.0555556	0.0740741	0	0.030303	0.0314465	0.0641026	0	0.0166667	0.04	0.05	0	0.025641	0	0	0	0	0	0	0.03125	0	0	0.0588235	0	0.0131579	0	0.0217391
PURB|chr7:44918833	0.0163406	0.0253144	0	0	0	0	0	0	0.0714286	0.142857	0.0143981	0	0.0454545	0.0100427	0.0229613	0	0	0	0.0133975	0.0106805	0	0	0	0.111111	0.0112132	0.00907646	0.0130211	0	0	0.0833333	0	0	0	0.0141243	0.0160835	0.1	0.0166193	0.0148283	0	0.00851972	0	0.013759	0	0.0769231	0	0.025641	0.125	0.037037	0
RBBP9|chr20:18468378	0.152037	0.111111	0.137931	0	0.0384615	0.0588235	0.111111	0.133333	0.148148	0.219512	0.141413	0.0634921	0.125	0.189189	0.153846	0.0769231	0	0	0.145193	0	0	0	0.0555556	0.0434783	0.121951	0.121212	0.125	0.0535714	0.0238095	0	0.04	0.0740741	0	0.0517241	0.120756	0.0416667	0.0263158	0.137931	0.136364	0.0928082	0.0625	0.115385	0.166667	0.205882	0.0227273	0.116505	0.119565	0.110429	0.162162
NUP155|chr5:37291412	0.0714286	0.0320143	0.0383603	0.0234731	0.0226203	0.0300428	0.0309998	0.0335217	0.0369564	0.0395695	0.0385583	0	0.0354272	0.0137429	0.053237	0.0507135	0.0275959	0.0265851	0.0433744	0.0422258	0.0346779	0.0192462	0.025495	0.0254651	0	0	0.0666667	0	0.222222	0.0212093	0.134021	0.0909091	0.0354564	0	0.052082	0.0491678	0	0.0909091	0.05	0.0309389	0.0271281	0.0434783	0.0315723	0.142857	0	0.041958	0.0714286	0.0666667	0.142857
DCAF16|chr4:17802919	0.040926	0.047619	0.037496	0.0264599	0	0.0363202	0	0	0.0376179	0	0.0391159	0.133333	0.0740741	0.0117211	0.0482069	0	0.038723	0.0288685	0.0420069	0.0284004	0	0.0209381	0.0241535	0	0.0909091	0.0111773	0.0385465	0	0.230769	0.0211226	0	0.047619	0.027215	0	0.0769231	0.0376048	0	0.0869565	0.03384	0.0177218	0.0416667	0	0.0305214	0	0.0833333	0.0384615	0.047619	0.0188679	0.0666667
SLC25A45|chr11:65143289	0.222528	0.1	0.203599	0.132462	0.117583	0.173942	0	0.238817	0.117647	0.165726	0.223964	0.208333	0.181818	0.106217	0.232538	0.181818	0.233216	0.2	0.357143	0.243215	0.146516	0.1875	0.180232	0.173797	0.13547	0	0.17916	0.173913	0.304348	0.137803	0.0857143	0.111111	0.214286	0.142857	0.333333	0.186432	0.192308	0.189634	0.241379	0.192948	0.6	0.212486	0.3125	0.047619	0.285714	0.114433	0.111111	0.142857	0.3
DTWD2|chr5:118173531	0.4	0.142857	0.249222	0	0.117647	0.0833333	0.368421	0.117647	0.392857	0.263158	0.274201	0.181818	0.407407	0.162449	0.257323	0.363636	0.260924	0.0666667	0.285714	0.253444	0.125	0.0833333	0.5	0.204896	0.142857	0.1	0.272727	0.236842	0.388889	0.0833333	0.272727	0.1	0.461538	0.4375	0.305556	0.272727	0.136364	0.176471	0.214286	0.157517	0.0869565	0.153846	0.171981	0.225806	0.2	0.177275	0.265306	0.227273	0.142857
KIAA1143|chr3:44790624	0.117647	0.136364	0.0769231	0.0833333	0.0434783	0.0526316	0.139535	0.163265	0.0285714	0.0681818	0.2	0.0757576	0.252525	0	0.222222	0.115385	0.2	0.105263	0.227273	0.0909091	0	0.0769231	0.0588235	0.116279	0	0	0	0.0344828	0.0526316	0	0.12	0.166667	0.258065	0	0.111111	0.147059	0.178571	0	0.176471	0	0.127273	0.0294118	0.0689655	0	0.0645161	0.0185185	0.116279	0.0683761	0.0597015
GNPNAT1|chr14:53242639	0.258065	0.179487	0.298729	0.277778	0.0714286	0.272727	0.2	0.333333	0.15625	0.32	0.301563	0.148936	0.438356	0.1875	0.379024	0.428571	0.346154	0.147721	0.37356	0.182389	0.238095	0.0523781	0.122607	0.190476	0.133333	0.1	0.246377	0.166667	0.26	0.0625	0.28125	0.241379	0.176471	0.3125	0.257576	0.1	0.185185	0.102941	0.259259	0.285714	0.206897	0.285714	0.263158	0.3	0.208955	0.219512	0.315152	0.206897	0.131313
C15orf40|chr15:83674201	0.05	0.0769231	0	0	0	0.1	0.0449438	0.0327869	0.0238095	0.0566038	0.047619	0.0735294	0	0.0526316	0	0.0357143	0.0333333	0	0	0.15	0.0384615	0	0.0208333	0	0.0886076	0.105263	0.0485437	0	0	0	0.0379747	0.0487805	0.0416667	0.136364	0.025641	0.0416667	0	0	0.0425532	0.0322581	0.0769231	0	0.030303	0.08	0.0526316	0.0461538	0.0111111	0	0.0731707
GFOD2|chr16:67715826	0	0.055646	0.0527346	0	0.0909091	0.0833333	0.0405201	0.0714286	0	0.111111	0.0778123	0	0.1	0.0324513	0.0801962	0.235294	0.0591272	0.0769231	0	0.0716974	0.0909091	0.0228208	0	0.1	0	0.0381583	0.0534247	0.04708	0	0.0241504	0.0489572	0.044219	0.0601341	0	0.0652777	0	0.0440393	0.0298214	0.0724381	0.0524807	0	0.0572604	0.0833333	0.0373544	0	0.0243902	0.0425532	0	0
IPP|chr1:46165475	0.178482	0.145116	0.142857	0.0909091	0.0769231	0.230769	0.125	0.294118	0.167515	0.302326	0.238656	0.176471	0.2	0.153846	0	0.176471	0.0625	0.0454545	0.333333	0.171772	0.0970093	0.0588235	0.0769231	0.148148	0.113636	0.0959724	0.188613	0.0666667	0.0526316	0.0815453	0.142857	0.0344828	0.171181	0.166667	0.173694	0	0.137367	0.153846	0.25	0.1	0.0588235	0.3	0	0.0769231	0.153846	0.0851064	0.35	0.125	0.0909091
COX18|chr4:73923129	0.111111	0.0568376	0.0654635	0.0437204	0.0591394	0.0714286	0.0663913	0	0.0565624	0.0357143	0.0537989	0.166667	0	0.0281331	0.132635	0.0902309	0.0802823	0.0453624	0.128376	0.0863268	0.0307675	0.0335787	0	0.0649863	0.0238095	0.0714286	0.0592377	0	0	0.0389337	0.241379	0.0714286	0.0646432	0.0416667	0.0811633	0.0543083	0.0833333	0.0666667	0	0	0.047619	0	0.0666667	0.166667	0.037037	0.0294118	0.0757576	0	0.0217391
SLC35E2B|chr1:1594999	0	0	0	0	0.0714286	0.0278953	0.0384615	0.0526316	0.0313019	0.04	0.0375522	0.0641026	0.0416667	0.0146432	0	0	0	0.0689655	0.023542	0.0294804	0.0267318	0	0.0187166	0.0277778	0	0.0454545	0.0416667	0.0185185	0.0163934	0	0.0275229	0.0227273	0.117647	0.130435	0	0	0.0219162	0	0.119048	0.0147724	0.0333333	0	0.0217391	0.037037	0.038961	0.0163934	0	0.0196078	0.0909091
RFWD3|chr16:74656305	0.0434783	0.0294118	0	0	0.0408163	0.0153846	0	0	0.010989	0	0	0.0113636	0.0373832	0	0.0735294	0.0140845	0.0107527	0.0169492	0.166667	0.0740741	0	0	0	0.0666667	0.010989	0	0.0166667	0.027027	0.0175439	0	0.032967	0.0430108	0.12	0	0.0588235	0	0.0377358	0	0.0215054	0.00931402	0	0	0.0285714	0.0163934	0.0245902	0	0.0206897	0.0123457	0.020979
CXorf56|chrX:118673328	0.5	0.619048	0	0.478848	0.387846	0.567246	0.157895	0.497865	0.566744	0.5	0.440476	0.392853	0.388889	0.496533	0.502691	0.538562	0.59797	0.1	0.443272	0.542806	0.379931	0.383256	0.405247	0.479473	0.318182	0.428571	0.65	0.625	0.634921	0.647059	0.44898	0.4	0.9	0.448276	0.2	0.615385	0.323529	0.571429	0.380952	0.321026	0.371429	0.680851	0.25	0.304348	0.487805	0.45	0.470588	0.195122	0.615385
ATG12|chr5:115166486	0.0615385	0.0172414	0	0	0	0.0222222	0	0	0.0147059	0.0204082	0.0285714	0	0.0648148	0	0.0588235	0.05	0	0	0	0.026009	0	0	0	0	0.0133333	0	0	0.010989	0.0507246	0	0.0126582	0.030303	0.0487805	0.0144928	0.0625	0.0222222	0.0104167	0	0.0294118	0	0.0144928	0.0357143	0.0487805	0.131868	0.0186916	0	0.0283688	0.0298507	0.0178571
CTSS|chr1:150703860	0.146341	0.0731707	0.203704	0.140351	0.1	0.136364	0.0681818	0.13913	0.0816327	0.0930233	0.0555556	0.116667	0.142857	0.0805404	0.115385	0.117647	0.131579	0.189189	0.125	0.08	0.125	0.0454545	0.0740741	0.09	0.0888889	0.025	0.171875	0.0689655	0.0798122	0.0882353	0.0977444	0.0638298	0.0833333	0.1	0.166667	0	0.0964912	0	0.05	0	0.15	0.103093	0	0.0852713	0.0825688	0.196078	0.131455	0.03125	0.0410959
RAD1|chr5:34908517	0.0909091	0.0428674	0.0449463	0.0373434	0.0588235	0	0.0769231	0.0625	0.0689655	0	0	0	0.0625	0.0526316	0.2	0.1	0.0740741	0	0	0.034487	0.117647	0	0	0.2	0	0.0272745	0.0384615	0.0571429	0.0571429	0	0.0740741	0	0	0.0666667	0	0.0714286	0.0461232	0.029608	0	0.0392211	0	0.0833333	0	0.103448	0	0.0333333	0.0909091	0.04	0
CXorf56|chrX:118673303	0.0422138	0	0.0581912	0	0.0175675	0.0216597	0.0769231	0.0317995	0.0483486	0.1	0	0.0600189	0	0.0444444	0.0909091	0.0666667	0	0	0.00724638	0	0.032811	0.01593	0.0183948	0	0.05	0.0476136	0	0	0.108696	0.117647	0.0222222	0.130435	0.181818	0.05	0	0.2	0	0	0.05	0.0607143	0.12	0.075	0.181818	0	0.0487805	0.111111	0.0185185	0.0512821	0
TRMT2B|chrX:100264641	0.0927911	0.0641505	0.124772	0.105263	0	0.166667	0.2	0.0666667	0.0909091	0.0588235	0.0910291	0.133333	0.0666667	0.0665449	0.0989842	0.2	0.133333	0.0625	0.0957496	0.0839702	0.0595235	0.0422312	0.0632433	0.176471	0	0.0909091	0.4	0.08	0.166667	0	0.12	0.0828541	0.0950027	0.0769231	0.0798522	0	0.181818	0.153846	0.0694763	0.109511	0.0769231	0	0.545455	0.0660448	0.133333	0.0559041	0.0714286	0.08	0.0555556
AP1S3|chr2:224622009	0.107143	0	0.0907756	0.1	0.0588235	0.0861221	0.0769231	0	0.0909091	0.1	0.0594156	0	0	0.0304216	0.0963382	0.0759512	0.0769231	0.0604959	0.105105	0.117754	0.04	0.0476999	0	0.25	0	0.0909091	0	0.056201	0	0.0833333	0.0740741	0	0.0845721	0	0.0740741	0.0599509	0.0952381	0.0675068	0.0883685	0	0	0.183673	0.0487463	0.179487	0.0588235	0.031746	0.0961538	0.0344828	0.285714
PSMB2|chr1:36067752	0.40625	0.264706	0.514286	0.16	0.214286	0.27907	0.225352	0.369748	0.168831	0.318182	0.282705	0.20202	0.416667	0.105263	0.681818	0.512195	0.247788	0.258621	0.6	0.384615	0.148936	0.194444	0.184211	0.308642	0.126582	0.133333	0.45	0.164062	0.336634	0.111111	0.256098	0.375	0.5625	0.426471	0.367647	0.1	0.276923	0.222222	0.21875	0.235294	0.157895	0.372414	0.107143	0.462366	0.131868	0.195652	0.282353	0.368421	0.223077
STAG3L2|chr7:74298709	0.933777	0.829751	0.86055	0.833333	0.856724	0.90446	0.8	1	0.855032	0.893243	0.789474	0.823529	0.857143	0.715821	0.933333	0.916667	0.8125	0.866667	0.909091	0.89564	0.724138	0.742788	0.8	1	0.78125	0.856232	0.898318	0.8	0.918919	0.956522	0.822222	0.915386	0.888889	0.857143	1	0.9375	0.875	0.851637	0.85863	0.928571	0.864407	0.862069	1	0.923077	0.923077	0.861111	0.894737	0.785714	0.857143
SOGA1|chr20:35411101	0.0295032	0.0323549	0	0	0.0384615	0.036148	0.0625	0.0588235	0	0.0625	0.0353768	0	0.111111	0.0714286	0	0	0	0	0	0.0236531	0	0	0.0416667	0.021425	0	0.0186287	0.111111	0	0.025	0.0810811	0.0357143	0.0625	0	0.0666667	0.0322363	0.133333	0	0	0.04	0.0272994	0	0.0243057	0.03125	0.142857	0.0526316	0.0235294	0.0223502	0.1	0.0299324
DFFA|chr1:10520786	0.0833333	0	0	0	0.125	0	0.0294118	0.0526316	0.04	0.05	0.0212761	0.0333333	0	0	0.0625	0	0	0	0.0278123	0.0666667	0	0	0.0182572	0	0.0238095	0.0197313	0	0.0144928	0.0487805	0.117647	0	0	0.08	0.0384615	0	0	0.0526316	0	0	0.00752614	0.02	0	0	0.0714286	0.0222222	0	0	0.107143	0
COX15|chr10:101473692	0.0384615	0.047619	0.0238095	0	0.025	0	0	0.0394737	0	0.037037	0	0.0178571	0.05	0	0	0	0	0	0.047619	0	0	0	0.0384615	0	0	0	0	0.0681818	0	0	0	0	0.0359792	0	0.125	0.263158	0.0714286	0.05	0	0	0.1	0	0	0.0789474	0.0714286	0.0222222	0.0238095	0.0254122	0.0232558
WAC-AS1|chr10:28814618	0.354449	0.330937	0.355596	0.4	0.4	0.266667	0.286906	0.368421	0.0909091	0.387214	0.279126	0.278617	0.362395	0.235529	0.454545	0.363715	0.615385	0.333333	0.47619	0.372279	0.3125	0.357143	0.28	0.4375	0.181818	0.203924	0.375	0.185185	0.238095	0.117647	0.461538	0.310947	0.290748	0.2	0.366103	0	0.176471	0.249109	0.368421	0.222826	0.297297	0.29114	0.252691	0.313045	0.3	0.138462	0.272727	0.230769	0.421053
ACOX1|chr17:73940299	0.1	0.047619	0.117647	0	0	0.11809	0.0851064	0.0625	0.266667	0.135135	0.113909	0.0909091	0.142857	0.0566123	0.154224	0.132113	0.129384	0.157895	0.325	0.121792	0	0.0833333	0	0.0526316	0.06	0	0.116279	0.0833333	0.178082	0.153846	0.125	0.0967742	0	0.0869565	0.36	0.233333	0.153846	0	0.0952381	0	0.145833	0.0909091	0.0555556	0.139535	0.047619	0.12069	0.121212	0.1	0
LOC90784|chr2:86249961	0.1	0.230769	0.211884	0.13025	0.4	0.186044	0.444444	0.125	0.0666667	0.238095	0.205116	0.176471	0.222222	0.4	0.233395	0.363636	0	0.0909091	0.268351	0.191299	0.156193	0.2	0.107165	0.0588235	0.230769	0.0769231	0.176471	0.277778	0.0769231	0.166667	0.205882	0	0.308984	0.136364	0.2	0.161846	0.2	0.333333	0.125	0.127936	0.194444	0.142857	0.166667	0.176471	0.4	0.136364	0.125	0.214286	0.0909091
TFDP2|chr3:141666287	0.132369	0.12963	0.136641	0.0728466	0.0909719	0.111558	0	0.139538	0.112295	0.0958499	0.105721	0	0	0.0898261	0.0977016	0.113255	0.094066	0.069377	0.119857	0.0743741	0.059573	0.0667973	0.0644017	0.0725207	0.352941	0.115385	0.100936	0	0	0.0625	0.139535	0.192308	0.0454545	0.194444	0	0	0.307692	0	0.130435	0.0841682	0.0952381	0.16	0.0526316	0.109094	0.191489	0.0344828	0.171875	0	0.0833333
SNORA40,TAF1D|chr11:93468215	0	0.133333	0.0454545	0.0322581	0.0714286	0.0147059	0.0294118	0.0588235	0.0595238	0.102041	0	0.0833333	0.0416667	0.0800136	0.125	0.131579	0.0555556	0.0416667	0.0172414	0.05	0.025641	0	0.025974	0	0	0	0	0.0344828	0.0714286	0.028676	0.0322581	0.0384615	0.0674201	0	0	0	0	0	0.027027	0.033096	0	0.0526316	0	0.037037	0.0576923	0.030303	0.0408163	0.037037	0.0232558
ENTPD5|chr14:74432294	0	0	0.0465116	0	0	0	0.0789474	0	0	0.00949367	0.0115139	0	0.0384615	0	0	0.0714286	0	0.0625	0	0	0.0833333	0	0	0	0	0.0909091	0	0	0.0440252	0	0	0	0	0.05	0	0	0	0	0	0	0.111111	0	0	0.030303	0	0.0229008	0	0	0
CTSS|chr1:150704443	0.105263	0.0344828	0.135135	0.031746	0	0.0695652	0.0384615	0.0673077	0.0769231	0.0625	0.12	0.0142857	0.030303	0.0221776	0	0.16	0.121951	0.0740741	0.075	0.0454545	0	0.1	0.146341	0.0842105	0.0178571	0.0243902	0.0416667	0.0425532	0.0333333	0.047619	0.075	0.0594059	0	0.0338983	0.139535	0	0.0361446	0	0.0517241	0.111111	0.105263	0.0365854	0	0.06	0.0210526	0.0454545	0.0540541	0.0526316	0.0645161
ICMT|chr1:6282445	0.0555556	0	0	0.0140159	0	0.0442784	0.0526316	0.0625	0.0416667	0.034734	0.0399923	0.05	0.0434783	0.00990334	0.235294	0.157895	0.0833333	0.0151689	0.075412	0.0336956	0.0260657	0.0160151	0.0156256	0.0324618	0.0222222	0.133333	0.117647	0	0	0.019503	0.166667	0	0	0.0384615	0.136364	0.0625	0	0	0.153846	0.0165827	0.04	0.0740741	0	0	0.0434783	0.0196078	0.0232558	0.0588235	0.0185185
SERBP1|chr1:67874859	0.5	0.285714	0.615557	0.4	0.43239	0.591639	0.44	0.9	0.7	0.65625	0.6	0.565217	0.758621	0.37144	0.737675	0.689458	0.714286	0.510771	0.729637	0.601659	0.387464	0	0.395203	0.552825	0.35	0.5	0.857143	0.333333	0.5	0.5	0.618182	0.807692	0.597671	0.55	0.725	0.363636	0.8125	0.583333	0.5	0.3982	0.511628	0.529412	0.636364	0.685714	0.4	0.301887	0.581818	0.482759	0.6
ZNF552|chr19:58318801	0	0	0.00953405	0	0.0107243	0	0	0.0149865	0	0.0277778	0.00738003	0	0.0588235	0	0.0231182	0	0	0.0090062	0.0526316	0.00969185	0	0.0306122	0	0	0	0	0	0	0.0187774	0.0110807	0.025641	0	0.0203406	0.05	0	0.0126379	0	0	0.0165134	0	0.0105259	0	0	0.0833333	0.0204082	0	0.0117647	0.05	0
DTWD2|chr5:118173495	0	0.047619	0.0372864	0	0	0.0331312	0	0.111111	0	0	0.0187508	0	0	0.0156711	0.0458226	0.166667	0	0	0.125	0.0299888	0.1	0	0	0.0304607	0	0.0139564	0.0285264	0.0333333	0	0.0303077	0.0714286	0	0.0494315	0	0.05	0	0	0.0526316	0.0294989	0.0155576	0	0	0.0175339	0	0.0555556	0.021413	0	0	0
STAG3L2|chr7:74298799	0.0853605	0.2	0.0655454	0	0	0.2	0	0	0.153846	0.0721347	0.0950701	0	0.05	0.0485077	0.125	0.125	0.0357143	0.0526316	0.166667	0.0981345	0	0	0.107143	0	0	0	0.0631459	0	0.12963	0.208333	0.0123457	0.0243902	0.117647	0.0833333	0.142857	0	0.108696	0.0833333	0.0833333	0.0823523	0.121212	0.185185	0	0.0833333	0.0512821	0.0333333	0.0408163	0.133333	0
LYRM2|chr6:90344175	0.0527765	0.0595876	0.0661434	0.0583427	0	0.0714286	0.0909091	0.0833333	0	0.065733	0.0419676	0.047619	0	0.0393937	0.067572	0.0695702	0.0555556	0	0.181818	0.0621418	0.0909091	0	0	0.0485673	0.133333	0	0	0.0401827	0.0526316	0	0	0	0.0625	0.111111	0.0718496	0.0514796	0.0439366	0.0408285	0.0714286	0.0567529	0	0.1	0	0	0	0.0645161	0.037037	0.0512821	0.0666667
SDE2|chr1:226171341	0	0	0.0526316	0	0.0555556	0	0	0	0	0.0185185	0.0390323	0	0.0625	0	0.103448	0.0689655	0.0571429	0.0526316	0	0.0119547	0.0454545	0	0	0.0869565	0.0454545	0.0166585	0	0	0.0952381	0.0172619	0	0	0.0393413	0	0	0	0	0.0153701	0	0	0	0.05	0.0226392	0.0555556	0	0	0.0238095	0.117647	0.0285714
ZBTB3|chr11:62518761	0.0287062	0	0.0338603	0.0228313	0.0268925	0.0306458	0.0233615	0.0362708	0.0345775	0.0403561	0.0355042	0	0.0349303	0.0207675	0.039413	0.0344973	0.0272516	0.0280278	0.0319439	0.0369106	0.1	0	0.0314797	0	0	0.0200059	0.0319112	0.166667	0.0714286	0	0	0.105263	0.0625	0.0275738	0.0714286	0.1	0.0261922	0.0769231	0.0833333	0.0184321	0.0526316	0.1	0	0.117647	0.0526316	0.0555556	0	0	0.125
C15orf38-AP3S2|chr15:90440500	0.0645161	0	0.0294118	0.0588235	0	0.0588235	0.0175439	0	0	0	0.0670355	0.0232558	0.047619	0.230769	0.07576	0.030303	0.0952381	0.05	0.08	0	0	0.103448	0.0232558	0.0294118	0.0289855	0.0217391	0.0657895	0.12	0.111111	0.08	0.0853659	0.025974	0.0222222	0.0555556	0.0487805	0	0.125	0.0357143	0.0784314	0.208333	0.0151515	0.0833333	0	0.0851064	0.0285714	0.0196078	0.0571429	0.0285714	0.0434783
LOC100506548|chr5:40825945	0.111319	0.121406	0.136913	0.146813	0.06	0.0588235	0.243243	0.15	0.153846	0.08	0.1	0.0294118	0.0967742	0.0344828	0.149886	0.05	0.0727273	0.0588235	0.0588235	0.120785	0.0454545	0.0645161	0.136364	0	0.185185	0.133333	0.131074	0.138889	0.15	0.266667	0.138889	0.4	0.454545	0.0766724	0.0625	0.545455	0	0.0555556	0.135028	0.0710712	0	0.125649	0.181818	0	0.176471	0.030303	0.205128	0.0740741	0.142857
PDDC1|chr11:768619	0	0.0666667	0.0269575	0.0195393	0.0243773	0.0329834	0.0205823	0.0335819	0.0286793	0	0.020189	0.05	0.0666667	0.0165951	0.0366338	0.0400246	0.0229922	0.0195507	0.0287995	0.0201665	0	0.015605	0.0143134	0.0142059	0	0	0	0.00980392	0.104478	0	0.0545455	0.105263	0	0	0	0	0.0333333	0	0.05	0	0.0731707	0	0	0.0909091	0	0	0	0.0181818	0
GGCX|chr2:85775273	0.0869565	0.0394308	0.0744697	0.0909091	0.0651058	0.0661909	0.0625	0.0769231	0.0833333	0	0.051918	0.0584551	0.125	0.0690872	0.0651909	0.0833333	0.0722153	0.0458182	0.0492999	0.0573884	0.0391699	0	0	0.0457173	0	0.0515873	0	0.0574215	0.222222	0	0.0606061	0	0.100825	0.0584456	0	0	0.153846	0.0429896	0.266667	0.0666938	0	0.0694142	0	0.0909091	0.15625	0.0588997	0.0909091	0.082183	0.111111
BPNT1|chr1:220231484	0.673913	0.525	0.541702	0	0.1	0.554302	0.722222	0.548748	0.395833	0.655172	0.52	0.432836	0.725806	0.366655	0.882353	0.85	0.806452	0.437773	0.75	0.556728	0.342762	0.266667	0.33578	0.576923	0.317647	0.176471	0.528302	0.422535	0.440476	0.384615	0.615385	0.573034	0.9	0.561404	0.594595	0.25	0.571429	0.507463	0.526316	0.423077	0.448276	0.615385	0.241379	0.634615	0.459016	0.309859	0.441417	0.432432	0.534483
L2HGDH|chr14:50712657	0.142857	0.0147591	0.0173728	0.01343	0.0120625	0	0	0	0	0	0.0234137	0	0	0	0.0259238	0.1	0	0.0162165	0.0118442	0.0139217	0	0.0107629	0	0	0	0	0	0	0	0.0141445	0	0	0.0249055	0.0869565	0	0.0138168	0.0124455	0	0	0.013242	0	0	0.0165965	0	0	0	0	0.05	0
IKZF3|chr17:37917727	0.263889	0.0666667	0.333333	0.0769231	0.0909834	0.192982	0.125	0.3	0.212513	0.166667	0.252406	0.285714	0.2	0.157585	0.147059	0.315149	0.146341	0.136364	0.33033	0.185232	0.388889	0.2	0.181818	0.272727	0.285714	0.25	0.230769	0.153846	0.125	0.153846	0.222222	0.293333	0.166667	0.235294	0.3	0.129363	0.271605	0.333333	0.444444	0.1	0.207988	0.296296	0.181818	0.21875	0.195652	0.215686	0.315789	0.230769	0.211687
TRMT2B|chrX:100265349	0.3	0.166667	0.6	0.238095	0.272727	0.157895	0.314286	0.538462	0.391304	0.416667	0.327901	0	0.285714	0	0.227273	0.333333	0.5	0.111111	0.361866	0.35258	0.363636	0.0769231	0.333333	0.333333	0.28	0.466667	0.521739	0.283019	0.263889	0.318182	0.267857	0.292683	0.285714	0.363636	0.7	0.157895	0.2	0.166667	0.227273	0.4	0.232143	0.25	0.315789	0.166667	0.133333	0.228571	0.509091	0.360656	0.333333
ZBTB3|chr11:62518778	0.0647921	0.0909091	0.062272	0.0490292	0.0469191	0.0680581	0.0533175	0.0823422	0.0596046	0.0614752	0.0512262	0.0752347	0	0.0462611	0.0831229	0.0428627	0.0655086	0.0347258	0.042629	0.06077	0.0409477	0.0357528	0.052595	0.0398987	0.0769231	0.0589157	0.0428488	0	0.153846	0	0.0416667	0	0.0869565	0.0553378	0.0666667	0	0.230769	0.153846	0	0.0474846	0.117647	0	0.142857	0.15	0.04	0.0555556	0.0540541	0.0461538	0.133333
SERBP1|chr1:67874867	0	0.0666667	0.0403974	0.0100738	0.0193492	0.0513691	0	0.25	0.0555556	0.0322581	0.0238189	0	0.0857143	0.0328	0.0625975	0.039737	0	0.0245179	0.108374	0.0170241	0.0299192	0	0.0181114	0.0254865	0	0	0.133333	0	0.0555556	0.0625	0.109091	0.0833333	0.0623082	0.0487805	0.05	0	0.1	0.0769231	0.0555556	0.00741958	0	0	0	0	0.0285714	0.0175439	0.0535714	0.04	0.0888889
ANKRD10|chr13:111551267	0.0144352	0.00966199	0.04	0	0	0.00824905	0	0	0	0	0.0248019	0.04	0	0.001221	0	0.0277182	0	0	0	0.00800281	0	0.0588235	0	0.037037	0.00844973	0	0.0097136	0.0769231	0.04482	0.0113353	0.0454545	0	0.0516429	0.00903654	0.0190371	0.0588235	0	0.0128076	0.0201189	0.0115941	0.047619	0.00822521	0.0268384	0.0147927	0	0	0	0	0
SLC20A2|chr8:42387261	0.173471	0.134218	0.214631	0.2	0.113432	0.197088	0.15	0.183931	0.189743	0.333333	0.184402	0.0714286	0.133333	0.087448	0.190734	0.272727	0.182467	0.110423	0	0.173551	0.0384615	0.272727	0	0.136364	0.166667	0.0555556	0.181396	0	0.30303	0.118963	0.0869565	0.25	0.181818	0.1875	0.209633	0.266667	0.222222	0.141857	0.173656	0.0987602	0.285714	0.133333	0.0989807	0.214286	0.0869565	0.0649351	0.0714286	0.296296	0.166667
NDUFS1|chr2:206987732	0.0588235	0.269231	0.176471	0	0.0666667	0.214286	0.210526	0.304348	0.0625	0.166667	0	0.111111	0.259259	0.121951	0.0909091	0.1875	0.25	0.135135	0.375	0.182539	0	0.133333	0.111111	0.0322581	0.117647	0.285714	0.210526	0.0833333	0.0566038	0.0857143	0.16129	0.129032	0.258065	0.21875	0.245283	0.117647	0.32	0.08	0	0.243243	0.0869565	0.138889	0.111111	0.155556	0.08	0.0491803	0.288136	0.156863	0.333333
ZDHHC20|chr13:21949038	0	0.130435	0.343342	0.35	0.241379	0.272727	0.136364	0.333333	0.363636	0.666667	0.246936	0.236842	0.235294	0.248548	0.352435	0.327648	0.272727	0.125	0.316477	0.214286	0.1875	0.0769231	0.192826	0.321429	0.227273	0.3125	0.296274	0.202899	0.28	0.15625	0.195652	0.307692	0.181818	0.380952	0.388889	0.294118	0.28125	0.04	0.298455	0.0555556	0.333333	0.421053	0.4	0.347826	0.229508	0.232143	0.346154	0.272727	0.3
METTL10|chr10:126451032	0	0	0.0769231	0	0.0952381	0.0333333	0	0.0869565	0.0588235	0.08	0.0379097	0.0465116	0.04	0	0.0588235	0.15	0	0	0.0227273	0.043808	0.0689655	0	0.09375	0.0384615	0	0	0.181818	0	0.047619	0.0526316	0	0.153846	0	0	0.0473115	0.0528216	0.12	0.0311183	0.117647	0.0430858	0.0909091	0	0.3125	0.142857	0.0243902	0.0447761	0	0	0.0412621
MCUR1|chr6:13788361	0.06263	0.0463782	0.0833333	0.047619	0	0.0488089	0.146341	0.0952381	0.0833333	0.125	0.0492806	0	0.0810811	0.0182929	0	0.054849	0.0882353	0.0477664	0.173913	0.0769231	0	0	0.0494165	0.03307	0.147059	0.0463388	0	0.125	0.0740741	0.0547857	0.08	0	0	0.0857143	0.153846	0	0.0465791	0.0308178	0.117647	0.0550827	0.0892857	0.142857	0.0457243	0.275862	0.142857	0.0204082	0.0666667	0.03	0.0769231
ANKRD10|chr13:111551240	0.0547516	0.0516905	0.0689655	0	0.0740741	0.1	0	0.107143	0	0.0666667	0.0521557	0.181818	0.142857	0.0508172	0	0.0625	0.0666667	0.136364	0.166667	0.0422387	0.133333	0	0.15	0.0588235	0.0450145	0.0909091	0.0407565	0	0.0620335	0.0346658	0.0333333	0.0512821	0.0564782	0.042982	0.0587529	0.0833333	0	0.0833333	0.0490848	0.0441539	0.12	0.0833333	0.0358835	0.0487159	0	0.0384615	0.0892857	0.0555556	0.190476
LOC90784|chr2:86249860	0	0	0.0278667	0.0179168	0	0	0	0	0.125	0.0833333	0.0416331	0	0	0	0.0427666	0	0.037037	0.08	0	0.0198476	0.05	0	0	0	0.030303	0.0172923	0.0588235	0	0.0285714	0.1	0.027027	0.0555556	0	0	0	0	0.0769231	0	0.1875	0.0206071	0.166667	0	0	0.0909091	0.0384615	0	0	0.0909091	0
KRIT1|chr7:91829885	0.0454545	0	0	0.0357143	0	0	0.0454545	0	0	0.0645161	0.0342198	0.0238095	0.0416667	0	0	0	0.0526316	0.0454545	0	0.214286	0.0322581	0	0.0416667	0	0.0689655	0	0.0275229	0.0769231	0.0140845	0.181818	0.0189274	0	0.0930233	0	0.04	0.05	0.136364	0.153846	0	0.133333	0.0298507	0.129032	0	0.0645161	0.06	0.012987	0.0384615	0.0186916	0
AGMAT|chr1:15899747	0.954545	0.858735	0.872703	0.819361	0.847911	0.818182	0.904713	0.909091	1	0.909637	0.789474	0.681818	0.90625	0.687762	0.957392	0.9	0.880608	0.887675	0.880177	0.884199	0.812557	0.772727	0.662571	0.833333	0.730769	0.83871	1	0.763158	0.954545	0.666667	0.923077	0.892857	0.938471	0.830508	0.942857	0.846154	1	0.842977	0.853303	0.806242	0.926829	0.96	0.809524	0.714286	1	0.793651	0.813187	0.766667	0.846154
GFOD2|chr16:67715400	0.0957655	0.0564827	0.105204	0.0833454	0	0.104564	0.0747077	0.0578549	0.0586937	0.157895	0.0601852	0.157895	0.0714286	0.0478057	0.0980205	0.08944	0.0789394	0.0404305	0.0903286	0.0696059	0.0454545	0.0527005	0	0.0568466	0	0.0769231	0.0752268	0.0555556	0	0.0678108	0	0.142857	0.133333	0	0.0588235	0.0625	0.210526	0	0.166667	0.0491881	0.142857	0.2	0.0714286	0.25	0.0434783	0.0566038	0.0769231	0.0769231	0.0722164
CTSS|chr1:150704653	0.246377	0.0909091	0.214286	0.129032	0.098741	0.189873	0.0833333	0.2	0.296875	0.242424	0.380952	0.132653	0.176471	0.0717634	0.0833333	0.0909091	0.0952381	0.0888889	0.153846	0.307692	0.0833333	0.0454545	0.153846	0.181818	0.133333	0.12963	0.216867	0.115385	0.221557	0.0487805	0.157895	0.103093	0.315789	0.136842	0.135135	0.26087	0.0990991	0.157895	0.15625	0.0882353	0.27451	0.138462	0.214286	0.285714	0.177966	0.0689655	0.177083	0.238095	0.0740741
CRK|chr17:1325450	0.0526316	0	0	0.04	0.0204082	0	0.042735	0.0148148	0.0555556	0.0263158	0.0735294	0.032967	0.00970874	0.047619	0.02	0.0125	0.00900901	0.0178571	0.0340136	0.0375	0.039604	0.0657895	0	0.0294118	0.05	0.0307692	0	0	0.0535714	0.027027	0.0131579	0.0117647	0.0196078	0	0.0285714	0	0.0888889	0	0.0681818	0	0.0232558	0.057971	0	0.0588235	0.0322581	0.0384615	0.0105263	0.0128205	0.0714286
ZBTB24|chr6:109784327	0.602657	0.442668	0.916667	0.350811	0.333333	0.451453	0.466667	0.538462	0.235294	0.511574	0.513333	0.5625	0.652174	0.357558	0.611082	0.545455	0.588235	0.3	0.545455	0.48963	0.384615	0.263158	0.274716	0.368421	0.333333	0.0909091	0.6	0.349939	0.576923	0.39085	0.7	0.533333	0.525882	0.307692	0.533333	0.374034	0.484379	0.529412	0.4	0.378084	0.427381	0.444444	0.25	0.875	0.533333	0.235294	0.609756	0.317073	0.333333
EIF2AK2|chr2:37331753	0.2	0.0446948	0.1	0.0401399	0	0.125	0.0526316	0.0909091	0.0434783	0.09375	0.0604181	0.03125	0.0333333	0	0	0	0.047619	0	0.0666667	0.0387034	0.0555556	0	0	0	0.0645161	0	0.0540541	0	0	0.142857	0.0384615	0	0	0.0526316	0.166667	0.125	0.0344828	0	0.117647	0.0444671	0	0	0	0.0714286	0.02	0	0.0188679	0	0.0666667
GGA2|chr16:23476595	0	0.0571668	0.0588235	0.0526316	0	0.1	0.0645161	0	0.0344828	0.142857	0.0725068	0	0	0.125	0.0625	0.0760444	0	0.130435	0.1	0.0409437	0.125	0.0526316	0	0.125	0	0.0204082	0	0.0208333	0.1875	0.03125	0.0833333	0.147059	0.0649295	0	0.0588235	0.153846	0.210526	0	0.0526316	0.0581507	0	0.0344828	0.157895	0.0555556	0.0208333	0	0.136364	0.0645161	0
GNPNAT1|chr14:53243398	0.0714286	0	0.0585492	0	0	0	0.0424032	0.0588235	0	0	0.0526385	0.0645161	0.0204082	0.0754586	0.0821437	0	0.05	0.0288872	0.0809671	0.0427117	0	0.027749	0.0367461	0	0.020202	0	0.0379747	0.0215054	0.0196078	0	0.0232558	0.147059	0.3	0.0769231	0.0506329	0.047619	0.0227273	0	0.0576923	0	0.0540541	0.0454545	0	0.0322581	0.0196078	0.0425532	0.104478	0.0666667	0.0615385
GFOD2|chr16:67715872	0.25	0.166667	0.274217	0.17604	0.1	0.191023	0.244637	0.197806	0.583333	0.0625	0.22348	0.2	0.210526	0.114653	0.252217	0.303653	0.191724	0.185183	0.275201	0.222501	0.133333	0.0880655	0.1	0.195821	0.24	0.137931	0.363636	0.210526	0.217391	0.346154	0.363636	0.533333	0.25	0.214286	0.4	0.166667	0.0625	0.181818	0.428571	0.107835	0.222515	0.235338	0.190476	0.6	0.047619	0.0789474	0.22619	0.428571	0.444444
CTSS|chr1:150704481	0.358491	0.384615	0.1875	0.243902	0.0909091	0.0909091	0.390244	0.25	0.382353	0.305556	0.166667	0.122807	0.296296	0.156337	0.181818	0	0.214286	0.166667	0.266667	0.260875	0.272727	0.2	0.0526316	0.08	0.159091	0.176471	0.179104	0.136364	0.208955	0.263158	0.297297	0.313953	0.0909091	0.283333	0.363636	0.28	0.1	0.153846	0.243902	0.214286	0.333333	0.144928	0.0645161	0.28125	0.148649	0.185185	0.285714	0.1	0.243243
FAM126B|chr2:201843310	0.618899	0.428571	0.56688	0	0.312533	0.455783	0.491566	0.524832	0.586498	0.428571	0.6	0.400029	0.45	0.452011	0.582536	0.562509	0.605115	0.437956	0.645193	0.463294	0.3	0.303875	0.329315	0.396947	0.15	0.404255	0.4	0.357143	0.617647	0.363636	0.526316	0.459459	0.615385	0.428571	0.764706	0.333333	0.275862	0.35	0.537353	0.214286	0.444444	0.518519	0.285714	0.538462	0.40625	0.448276	0.460784	0.612903	0.5
LOC100506714|chr22:45534714	0	0	0	0	0	0.0526316	0	0	0	0	0.0222572	0	0.0588235	0.00777911	0	0.019573	0	0	0	0.0102369	0.0714286	0.012502	0	0	0	0	0	0	0.0833333	0	0	0.0952381	0.0296476	0	0.0148545	0	0.0135942	0.0833333	0.0203302	0	0	0	0	0	0	0.0714286	0	0	0.0135222
ANKRD10|chr13:111551377	0.0194994	0.0131811	0	0.0833333	0	0	0	0.0416667	0	0	0.0125069	0.0227273	0	0.0267869	0.0625	0	0	0	0.0165286	0.0104949	0.0555556	0.047619	0	0	0.00825937	0	0.0133463	0.0139712	0.021347	0.0131335	0	0.037037	0.0204092	0.0148817	0.0179164	0	0.0161591	0.0163277	0.0112405	0.0118266	0.1	0.0205374	0.0140124	0.0146683	0	0.04	0.0689655	0	0
CBX5|chr12:54634284	0.105263	0.139461	0.25641	0.0927727	0.133333	0.0833333	0.191489	0.235294	0.0769231	0.378378	0	0.0689655	0.47619	0.111176	0.303949	0.3	0.12	0.275862	0.52381	0.0909091	0.109646	0.142857	0.1875	0.190476	0.24	0.117117	0.275	0.133333	0.288462	0.136364	0.153846	0.25	0.333333	0.32	0.26689	0.159091	0.275862	0.155373	0.215686	0.115743	0.257143	0.0769231	0.142857	0.375	0.229167	0.195122	0.198862	0.187014	0.2
FAM126B|chr2:201843327	0.0631917	0	0.0548753	0	0.0326857	0.0399702	0.0364286	0.054031	0.0446555	0	0.0422213	0.0423844	0.0952381	0.050647	0.0555432	0.0752191	0.046226	0	0.0608755	0.0383968	0	0.0195135	0	0.0274357	0	0.0285714	0	0	0.0344828	0	0.0588235	0.111111	0.0666667	0	0.153846	0	0	0.0555556	0	0	0	0	0	0.0357143	0.0740741	0	0.0729167	0.1	0.1
H2AFV|chr7:44872376	0.147541	0.0508475	0.181818	0.0243902	0	0.142857	0.121212	0	0.0555556	0.0816327	0.2	0.0769231	0.133333	0.125	0.153846	0.142857	0.145455	0.0487805	0.08	0	0.075	0	0.0638298	0.125	0.0454545	0	0.1	0.015873	0.0421687	0.019802	0.056962	0.109091	0.15	0.118812	0.1	0.0425532	0.0789474	0.0857143	0.138462	0.0810811	0.0823529	0.0597015	0.0175439	0.141176	0.0416667	0.048951	0.12	0.126761	0.0217391
EIF2AK2|chr2:37331750	0.384615	0.294455	0.289474	0.246555	0.230769	0.5	0.388889	0.285714	0.347826	0.46875	0.321655	0.166667	0.37931	0	0.277778	0.555556	0.295455	0.28125	0.333333	0.442641	0.2	0.263158	0.178571	0.385965	0.21875	0.307692	0.297297	0.227273	0.615385	0.235972	0.0434783	0.25	0.217391	0.363636	0.578947	0.153846	0.208333	0.181818	0.545455	0.23299	0.411765	0.333333	0.2	0.466667	0.34	0.294118	0.313725	0.444444	0.488889
ALKBH4|chr7:102097458	0.0666667	0	0.1	0	0.0454545	0	0.0192308	0.027027	0	0.0263158	0.0227025	0	0	0	0	0.142857	0	0	0	0.1	0	0	0	0	0.0204082	0	0.0137837	0	0	0.0344828	0	0.0227273	0.02476	0	0.142857	0	0	0	0	0	0	0.0333333	0	0	0	0	0	0.0121951	0.027027
NDUFS1|chr2:206987340	1	0.882353	0.935158	1	0.865579	0.949134	0.931753	1	0.943871	1	0.909091	0.964286	0.943338	0.823077	0.941098	0.945885	0.934411	0.923077	0.957646	0.889729	0.780203	0.743796	0.722665	0.7	0.763158	0.82981	0.785714	0.952381	0.942857	0.8125	0.958333	0.96	1	0.939394	0.961538	0.874027	1	0.881402	0.885045	0.85	0.875	0.944444	0.944444	1	0.916667	0.714286	0.857143	0.938462	1
H2AFV|chr7:44872827	0.341085	0.10241	0.153846	0.285714	0	0.238095	0.175439	0.232558	0.184211	0.177778	0.166667	0.117647	0.1	0.291667	0.284036	0.181818	0.259259	0.0689655	0.336399	0.282148	0.06	0.137931	0.230769	0.315789	0.17801	0.109589	0.244755	0.131707	0.363158	0.232759	0.113725	0.316239	0.3125	0.214286	0.325203	0.129032	0.255556	0.140845	0.238806	0.205479	0.201754	0.168831	0.164948	0.373737	0.27381	0.15942	0.236111	0.0941176	0.215909
ZDHHC20|chr13:21949107	0.742424	0.547368	0.611111	0.694444	0.605263	0.733333	0.606557	0.673077	0.69697	0.769231	0.75	0.575758	0.719298	0.402927	0.965517	0.823529	0.555556	0.62069	0.823529	0.666667	0.485714	0.285714	0.478261	0.644444	0.396226	0.525	0.756757	0.502825	0.682353	0.311688	0.573643	0.710843	0.608696	0.623656	0.617021	0.617647	0.666667	0.390244	0.694444	0.525424	0.633333	0.681159	0.352113	0.844828	0.496774	0.429268	0.679487	0.711538	0.685185
DUSP18|chr22:31057573	0.0471664	0.2	0.166667	0.0714286	0	0.0779954	0.111111	0	0.0586301	0.0344828	0.0787557	0.0285714	0.0555556	0.0347841	0.0909091	0.0588235	0.0550416	0	0.181818	0.0695454	0	0	0	0.0833333	0.0666667	0	0.0478734	0	0.0555556	0.0424474	0.181818	0.0909091	0	0.0869565	0	0.0724578	0.0487473	0.0437696	0.0642109	0.0595605	0.0384615	0	0.0580867	0.0625	0	0.0416667	0.0285714	0.0357143	0.0526316
NUP43|chr6:150045952	0.0632306	0.0558814	0.0683826	0.0448749	0.0337322	0.0587264	0.0464205	0.0529096	0.0461685	0.2	0.0649884	0	0.0769231	0.0198798	0.0661309	0	0.1	0.0355279	0.0909091	0.0607419	0.050261	0.0256741	0.0441566	0.0471144	0	0	0.0401522	0.0277778	0.0810811	0.0481423	0.0384615	0.176471	0.0592524	0.117647	0.111111	0.272727	0.142857	0.157895	0.0909091	0.0618345	0.0740741	0.047619	0.0833333	0.0357143	0.0487805	0.047619	0.0485437	0.0707071	0.08
SSR3|chr3:156258138	0.0609137	0.0353982	0.0612245	0.0425532	0.036036	0.0196078	0.0144928	0.0285714	0.0148148	0.0247934	0.025641	0.00970874	0.0487805	0.046875	0.0357143	0.0344828	0.075	0.0280374	0.0363636	0.0185185	0.0307692	0	0	0.0243902	0.00869565	0	0.0377358	0.0186916	0.0523256	0.0413223	0.0285714	0.0126582	0.0405405	0.015625	0.0376344	0.028169	0.0721649	0.0106383	0.038835	0	0.0229885	0.0144928	0.0277778	0.0144928	0.0251046	0.0178571	0.0422535	0.0207469	0.0429448
ANKRD10|chr13:111549626	0.11484	0.116496	0.0666667	0	0.133333	0.3	0.0714286	0.0740741	0.0909091	0.153846	0.105669	0.111111	0.111111	0.0843255	0.142857	0.166667	0	0.130435	0.0769231	0.0735181	0.0526316	0.0392157	0.0869565	0.0344828	0.0771981	0	0.1	0.0625	0.0714286	0.0800188	0.05	0.177778	0.135059	0	0.2	0.0769231	0.05	0.153846	0.108191	0.072781	0.0833333	0.166667	0.1	0.3	0.116279	0.0357143	0.0344828	0.114286	0.166667
FAM129A|chr1:184761271	0.05	0	0.103448	0.25	0.047619	0	0.0655738	0.106796	0.0322581	0	0.05	0.0833333	0.0510958	0.0437672	0	0	0.3	0.05	0.0909091	0.0436369	0.0727273	0.0714286	0.12766	0.0329949	0.030303	0	0.0769231	0.117647	0.05	0.030303	0.0540541	0.0357143	0.0756303	0.0350877	0.0909091	0.0163934	0.0547945	0	0.047619	0	0.0666667	0.0625	0.0769231	0.04	0.0736842	0.0272727	0.0588235	0	0.0447356
SYNJ2BP|chr14:70838264	0.0526316	0.05	0.0384615	0	0	0	0.0625	0.0833333	0.0277778	0.0571429	0.0434069	0.0512821	0.0983607	0.0355592	0.157895	0.0952381	0.08	0	0	0.0732913	0	0	0	0	0.0882353	0.0526535	0	0.1	0.0285714	0.136364	0.111111	0.12	0.0833333	0.105263	0.0333333	0	0.0769231	0.0740741	0.0833333	0	0.0322581	0.037037	0.0714286	0.179487	0.097561	0.075	0.0483871	0	0
USP6NL|chr10:11607529	0	0.0283679	0.0126767	0.00578787	0.0187007	0	0.0161739	0	0	0.0588235	0.0192317	0	0.0322581	0	0.0666667	0.0392888	0.0257826	0	0.031995	0.2	0.0249752	0.0118212	0.0175973	0	0.014874	0.0140958	0.0625	0	0.0394737	0	0.111111	0.047619	0.033112	0.0208333	0.0293464	0.0286514	0.00721309	0.0093032	0.047619	0.363636	0.0294118	0.166667	0	0.0408952	0.1	0.047619	0	0.0322308	0.0226559
SLC20A2|chr8:42388514	0.484804	0.402394	0.531865	0.369841	0.3	0.497814	0.368421	0.384615	0.420609	0.6	0.409554	0.0833333	0.631579	0.229249	0.492046	0.8	0.470705	0.426116	0.483656	0.444326	0.4	0.31007	0.268503	0.3125	0.454545	0.304274	0.451302	0.217391	0.594595	0.357143	0.481481	0.529412	0.5	0.37037	0.518735	0.428571	0.6	0.611111	0.375	0.308405	0.486486	0.789474	0.470588	0.461538	0.5	0.327586	0.555556	0.666667	0.451736
LOC100289019|chr9:130875518	0.538462	0.333333	0.407982	0.153846	0.211554	0.421786	0.353033	0.369004	0.38422	0.214286	0.352942	0.285714	0.358491	0.279094	0.382812	0.533333	0.214286	0.3125	0.25	0.416295	0.274476	0.384615	0.248839	0.281312	0.333333	0.333333	0.545455	0.288256	0.5	0.24086	0.318524	0.357143	0.333333	0.363158	0.35	0.30867	0.324335	0.333333	0.362719	0.272727	0.323529	0.5	0.308642	0.363636	0.473684	0.244898	0.5	0.461538	0.363636
RABIF|chr1:202848452	0.0181234	0.0211774	0	0	0	0	0.115385	0.03125	0	0	0.0222436	0	0	0	0.0769231	0	0.0235796	0	0	0.0191022	0	0	0	0	0.1	0.0219792	0	0.0833333	0	0.0909091	0.181818	0	0.0318614	0.037037	0.0769231	0.0280998	0.0833333	0.00775988	0.0300872	0.0137788	0	0	0	0	0.0526316	0	0	0	0
LOC100506713|chr17:6905850	0	0.0325459	0.0526316	0.020359	0.142857	0.111111	0.0769231	0	0	0.0571429	0.0451717	0.130435	0	0.0189519	0	0.0666667	0.0769231	0.0769231	0.0555556	0.153846	0.0384615	0.047619	0.0204082	0.0833333	0.0434783	0.0220994	0.0386948	0	0	0.0909091	0.222222	0	0.1	0.0625	0.0392525	0.0398563	0	0.0245516	0.0342428	0.0281578	0	0.0324808	0	0.0769231	0	0.0625	0.102041	0	0.0833333
[truncated: 2,967 more rows]
[truncated: 269 more columns]

## Sheet: TableS3
Table-S3: Different expression of ATIRE Sites between STAD and HC cohorts
gene	lowMean	highMean	logFC	pvalue	fdr
[truncated: 672 more rows]

## Sheet: TableS4
Table-S4: The results of Univariate Cox, Lasso and Mulivariate Cox regression of ATIRE sites for the prognosis of STAD
[truncated: 3,993 more rows]

[truncated: 7 more sheets: TableS5, TableS6, TableS7, TableS8, TableS9, TableS10, TableS11]
